# Supplementary material for: Sequencing, de novo assembly and comparative analysis of Raphanus sativus transcriptome
Source: Front Plant Sci. 2015 Apr 1;6:198. doi: 10.3389/fpls.2015.00198 (PMC4428447; doi:10.3389/fpls.2015.00198)
Supplement: Supplementary file 5 [file DataSheet1.XLSX]

## Sheet: KEGG analysis of Oases unigenes
map00010	Glycolysis / Gluconeogenesis	660	Rsa026454,K01623,4.1.2.13	Rsa026857,K01785,5.1.3.3	Rsa026999,K01834,5.4.2.1	Rsa027000,K01834,5.4.2.1	Rsa027001,K01834,5.4.2.1	Rsa027002,K01834,5.4.2.1	Rsa027181,K00002,1.1.1.2	Rsa027182,K00002,1.1.1.2	Rsa027183,K00002,1.1.1.2	Rsa027184,K00002,1.1.1.2	Rsa027284,K01810,5.3.1.9	Rsa027762,K03841,3.1.3.11	Rsa027763,K03841,3.1.3.11	Rsa027764,K03841,3.1.3.11	Rsa027797,K01785,5.1.3.3	Rsa027798,K01785,5.1.3.3	Rsa027799,K01785,5.1.3.3	Rsa027800,K01785,5.1.3.3	Rsa027801,K01785,5.1.3.3	Rsa027971,K01895,6.2.1.1	Rsa027973,K01895,6.2.1.1	Rsa028007,K00844,2.7.1.1	Rsa028008,K00844,2.7.1.1	Rsa028191,K01895,6.2.1.1	Rsa028323,K00927,2.7.2.3	Rsa028324,K00927,2.7.2.3	Rsa028719,K01803,5.3.1.1	Rsa028720,K01803,5.3.1.1	Rsa028841,K01810,5.3.1.9	Rsa028842,K01810,5.3.1.9	Rsa028915,K00873,2.7.1.40	Rsa028916,K00873,2.7.1.40	Rsa028917,K00873,2.7.1.40	Rsa028995,K01610,4.1.1.49	Rsa029295,K00850,2.7.1.11	Rsa029296,K00850,2.7.1.11	Rsa029326,K01689,4.2.1.11	Rsa029327,K01689,4.2.1.11	Rsa029463,K00161,1.2.4.1	Rsa029464,K00161,1.2.4.1	Rsa029465,K00161,1.2.4.1	Rsa029734,K00873,2.7.1.40	Rsa029735,K00873,2.7.1.40	Rsa029938,K01834,5.4.2.1	Rsa030074,K00382,1.8.1.4	Rsa030075,K00382,1.8.1.4	Rsa030076,K00382,1.8.1.4
map00020	Citrate cycle (TCA cycle)	331	Rsa027038,K00031,1.1.1.42	Rsa027537,K01648,2.3.3.8	Rsa027826,K00235,1.3.5.1	Rsa027827,K00235,1.3.5.1	Rsa027828,K00235,1.3.5.1	Rsa027921,K01647,2.3.3.1	Rsa028185,K00030,1.1.1.41	Rsa028186,K00030,1.1.1.41	Rsa028228,K00026,1.1.1.37	Rsa028552,K01681,4.2.1.3	Rsa028553,K01681,4.2.1.3	Rsa028554,K01681,4.2.1.3	Rsa028555,K01681,4.2.1.3	Rsa028556,K01681,4.2.1.3	Rsa028557,K01681,4.2.1.3	Rsa028558,K01681,4.2.1.3	Rsa028559,K01681,4.2.1.3	Rsa028560,K01681,4.2.1.3	Rsa028592,K01647,2.3.3.1	Rsa028593,K01647,2.3.3.1	Rsa028594,K01647,2.3.3.1	Rsa028935,K00658,2.3.1.61	Rsa028936,K00658,2.3.1.61	Rsa028995,K01610,4.1.1.49	Rsa029022,K01648,2.3.3.8	Rsa029023,K01648,2.3.3.8	Rsa029463,K00161,1.2.4.1	Rsa029464,K00161,1.2.4.1	Rsa029465,K00161,1.2.4.1	Rsa029697,K01681,4.2.1.3	Rsa030074,K00382,1.8.1.4	Rsa030075,K00382,1.8.1.4	Rsa030076,K00382,1.8.1.4	Rsa030077,K00382,1.8.1.4	Rsa031659,K00161,1.2.4.1	Rsa032187,K01610,4.1.1.49	Rsa032574,K00026,1.1.1.37	Rsa032849,K00627,2.3.1.12	Rsa035052,K00382,1.8.1.4	Rsa035491,K00627,2.3.1.12	Rsa035527,K01681,4.2.1.3	Rsa035726,K00030,1.1.1.41	Rsa035798,K00161,1.2.4.1	Rsa035893,K00627,2.3.1.12	Rsa036393,K01903,6.2.1.5	Rsa036531,K00234,1.3.5.1	Rsa037103,K00382,1.8.1.4
map00030	Pentose phosphate pathway	299	Rsa025974,K00036,1.1.1.49	Rsa026001,K01807,5.3.1.6	Rsa026454,K01623,4.1.2.13	Rsa026932,K00036,1.1.1.49	Rsa026933,K00036,1.1.1.49	Rsa027284,K01810,5.3.1.9	Rsa027762,K03841,3.1.3.11	Rsa027763,K03841,3.1.3.11	Rsa027764,K03841,3.1.3.11	Rsa028085,K01057,3.1.1.31	Rsa028841,K01810,5.3.1.9	Rsa028842,K01810,5.3.1.9	Rsa029292,K00033,1.1.1.44	Rsa029295,K00850,2.7.1.11	Rsa029296,K00850,2.7.1.11	Rsa029308,K01057,3.1.1.31	Rsa029561,K01807,5.3.1.6	Rsa029562,K01807,5.3.1.6	Rsa031302,K00850,2.7.1.11	Rsa031303,K00850,2.7.1.11	Rsa031304,K00850,2.7.1.11	Rsa031305,K00850,2.7.1.11	Rsa031631,K00850,2.7.1.11	Rsa031660,K00034,1.1.1.47	Rsa031965,K00948,2.7.6.1	Rsa033625,K00852,2.7.1.15	Rsa034193,K00850,2.7.1.11	Rsa034230,K00948,2.7.6.1	Rsa035382,K01624,4.1.2.13	Rsa035864,K00117,1.1.5.2	Rsa035928,K00616,2.2.1.2	Rsa036042,K01807,5.3.1.6	Rsa036968,K00033,1.1.1.44	Rsa038186,K00850,2.7.1.11	Rsa039220,K00036,1.1.1.49	Rsa039317,K01810,5.3.1.9	Rsa039318,K01810,5.3.1.9	Rsa039378,K00852,2.7.1.15	Rsa039379,K00852,2.7.1.15	Rsa039380,K00852,2.7.1.15	Rsa039475,K01623,4.1.2.13	Rsa039476,K01623,4.1.2.13	Rsa039477,K01623,4.1.2.13	Rsa039486,K03841,3.1.3.11	Rsa039487,K03841,3.1.3.11	Rsa039488,K03841,3.1.3.11	Rsa039489,K03841,3.1.3.11
map00040	Pentose and glucuronate interconversions	491	Rsa025904,K01051,3.1.1.11	Rsa026574,K00963,2.7.7.9	Rsa026575,K00963,2.7.7.9	Rsa027143,K00699,2.4.1.17	Rsa027145,K00699,2.4.1.17	Rsa027146,K00699,2.4.1.17	Rsa027147,K00699,2.4.1.17	Rsa027167,K00699,2.4.1.17	Rsa027333,K01051,3.1.1.11	Rsa027334,K01051,3.1.1.11	Rsa027650,K00699,2.4.1.17	Rsa027667,K00699,2.4.1.17	Rsa027703,K00699,2.4.1.17	Rsa027944,K01184,3.2.1.15	Rsa028494,K01051,3.1.1.11	Rsa028495,K01051,3.1.1.11	Rsa028496,K01051,3.1.1.11	Rsa028497,K01051,3.1.1.11	Rsa028562,K00699,2.4.1.17	Rsa028689,K01213,3.2.1.67	Rsa028835,K01051,3.1.1.11	Rsa029497,K00699,2.4.1.17	Rsa029498,K00699,2.4.1.17	Rsa029499,K00699,2.4.1.17	Rsa029500,K00699,2.4.1.17	Rsa029501,K00699,2.4.1.17	Rsa029502,K00699,2.4.1.17	Rsa029503,K00699,2.4.1.17	Rsa029612,K00699,2.4.1.17	Rsa029722,K00699,2.4.1.17	Rsa030032,K00875,2.7.1.47	Rsa030134,K01184,3.2.1.15	Rsa030135,K01184,3.2.1.15	Rsa030136,K01184,3.2.1.15	Rsa030137,K01184,3.2.1.15	Rsa030186,K00854,2.7.1.17	Rsa030906,K01051,3.1.1.11	Rsa030907,K01051,3.1.1.11	Rsa030908,K01051,3.1.1.11	Rsa031003,K01213,3.2.1.67	Rsa031504,K00699,2.4.1.17	Rsa031770,K00699,2.4.1.17	Rsa032165,K01213,3.2.1.67	Rsa032166,K01213,3.2.1.67	Rsa032172,K00699,2.4.1.17	Rsa032346,K01728,4.2.2.2	Rsa032354,K00012,1.1.1.22
map00051	Fructose and mannose metabolism	278	Rsa026454,K01623,4.1.2.13	Rsa027624,K01840,5.4.2.8	Rsa027625,K01840,5.4.2.8	Rsa027762,K03841,3.1.3.11	Rsa027763,K03841,3.1.3.11	Rsa027764,K03841,3.1.3.11	Rsa028007,K00844,2.7.1.1	Rsa028008,K00844,2.7.1.1	Rsa028719,K01803,5.3.1.1	Rsa028720,K01803,5.3.1.1	Rsa028898,K00895,2.7.1.90	Rsa028899,K00895,2.7.1.90	Rsa028900,K00895,2.7.1.90	Rsa028901,K00895,2.7.1.90	Rsa028902,K00895,2.7.1.90	Rsa029295,K00850,2.7.1.11	Rsa029296,K00850,2.7.1.11	Rsa029355,K00847,2.7.1.4	Rsa029356,K00847,2.7.1.4	Rsa029358,K00847,2.7.1.4	Rsa029521,K01711,4.2.1.47	Rsa030068,K01840,5.4.2.8	Rsa030609,K00847,2.7.1.4	Rsa031302,K00850,2.7.1.11	Rsa031303,K00850,2.7.1.11	Rsa031304,K00850,2.7.1.11	Rsa031305,K00850,2.7.1.11	Rsa031631,K00850,2.7.1.11	Rsa032014,K00971,2.7.7.22	Rsa033588,K01840,5.4.2.8	Rsa034183,K00971,2.7.7.22	Rsa034193,K00850,2.7.1.11	Rsa035382,K01624,4.1.2.13	Rsa038186,K00850,2.7.1.11	Rsa039475,K01623,4.1.2.13	Rsa039476,K01623,4.1.2.13	Rsa039477,K01623,4.1.2.13	Rsa039486,K03841,3.1.3.11	Rsa039487,K03841,3.1.3.11	Rsa039488,K03841,3.1.3.11	Rsa039489,K03841,3.1.3.11	Rsa039490,K03841,3.1.3.11	Rsa039577,K01805,5.3.1.5	Rsa040420,K00900,2.7.1.105	Rsa040421,K00900,2.7.1.105	Rsa040829,K01840,5.4.2.8	Rsa040830,K01840,5.4.2.8
map00052	Galactose metabolism	314	Rsa026526,K00849,2.7.1.6	Rsa026527,K00849,2.7.1.6	Rsa026528,K00849,2.7.1.6	Rsa026574,K00963,2.7.7.9	Rsa026575,K00963,2.7.7.9	Rsa026871,K01190,3.2.1.23	Rsa027733,K01190,3.2.1.23	Rsa027774,K01193,3.2.1.26	Rsa028007,K00844,2.7.1.1	Rsa028008,K00844,2.7.1.1	Rsa028177,K01193,3.2.1.26	Rsa028905,K01193,3.2.1.26	Rsa028906,K01193,3.2.1.26	Rsa029295,K00850,2.7.1.11	Rsa029296,K00850,2.7.1.11	Rsa029683,K01187,3.2.1.20	Rsa029684,K01187,3.2.1.20	Rsa030072,K06611,2.4.1.67	Rsa030073,K06611,2.4.1.67	Rsa030822,K01190,3.2.1.23	Rsa031302,K00850,2.7.1.11	Rsa031303,K00850,2.7.1.11	Rsa031304,K00850,2.7.1.11	Rsa031305,K00850,2.7.1.11	Rsa031631,K00850,2.7.1.11	Rsa032398,K01190,3.2.1.23	Rsa032399,K01190,3.2.1.23	Rsa032400,K01190,3.2.1.23	Rsa032668,K01784,5.1.3.2	Rsa033972,K07407,3.2.1.22	Rsa034193,K00850,2.7.1.11	Rsa034704,K07407,3.2.1.22	Rsa035234,K01190,3.2.1.23	Rsa035826,K00963,2.7.7.9	Rsa036080,K01190,3.2.1.23	Rsa037631,K01190,3.2.1.23	Rsa038100,K01190,3.2.1.23	Rsa038186,K00850,2.7.1.11	Rsa038293,K00849,2.7.1.6	Rsa038729,K06611,2.4.1.67	Rsa038742,K01189,3.2.1.22	Rsa038899,K01190,3.2.1.23	Rsa038900,K01784,5.1.3.2	Rsa039408,K00963,2.7.7.9	Rsa039409,K00963,2.7.7.9	Rsa039455,K01784,5.1.3.2	Rsa039456,K01784,5.1.3.2
map00053	Ascorbate and aldarate metabolism	346	Rsa027110,K00434,1.11.1.11	Rsa027111,K00434,1.11.1.11	Rsa027112,K00434,1.11.1.11	Rsa027113,K00434,1.11.1.11	Rsa027143,K00699,2.4.1.17	Rsa027145,K00699,2.4.1.17	Rsa027146,K00699,2.4.1.17	Rsa027147,K00699,2.4.1.17	Rsa027167,K00699,2.4.1.17	Rsa027448,K00434,1.11.1.11	Rsa027449,K00434,1.11.1.11	Rsa027450,K00434,1.11.1.11	Rsa027650,K00699,2.4.1.17	Rsa027667,K00699,2.4.1.17	Rsa027703,K00699,2.4.1.17	Rsa028017,K08232,1.6.5.4	Rsa028562,K00699,2.4.1.17	Rsa029497,K00699,2.4.1.17	Rsa029498,K00699,2.4.1.17	Rsa029499,K00699,2.4.1.17	Rsa029500,K00699,2.4.1.17	Rsa029501,K00699,2.4.1.17	Rsa029502,K00699,2.4.1.17	Rsa029503,K00699,2.4.1.17	Rsa029612,K00699,2.4.1.17	Rsa029722,K00699,2.4.1.17	Rsa029725,K08232,1.6.5.4	Rsa029726,K08232,1.6.5.4	Rsa029822,K08232,1.6.5.4	Rsa029823,K08232,1.6.5.4	Rsa029824,K08232,1.6.5.4	Rsa029912,K00434,1.11.1.11	Rsa030476,K00423,1.10.3.3	Rsa030477,K00423,1.10.3.3	Rsa031504,K00699,2.4.1.17	Rsa031563,K00128,1.2.1.3	Rsa031770,K00699,2.4.1.17	Rsa032172,K00699,2.4.1.17	Rsa032354,K00012,1.1.1.22	Rsa032613,K00699,2.4.1.17	Rsa032806,K00699,2.4.1.17	Rsa032826,K00699,2.4.1.17	Rsa032996,K00699,2.4.1.17	Rsa032997,K00699,2.4.1.17	Rsa033784,K00699,2.4.1.17	Rsa034003,K00469,1.13.99.1	Rsa034173,K00699,2.4.1.17
map00061	Fatty acid biosynthesis	122	Rsa026135,K02371,1.3.1.-	Rsa026136,K02371,1.3.1.-	Rsa028444,K00645,2.3.1.39	Rsa028445,K00645,2.3.1.39	Rsa028446,K00645,2.3.1.39	Rsa028447,K00645,2.3.1.39	Rsa028448,K00645,2.3.1.39	Rsa029192,K01962,6.4.1.2	Rsa029193,K01962,6.4.1.2	Rsa029194,K01962,6.4.1.2	Rsa030932,K00059,1.1.1.100	Rsa031008,K03921,1.14.19.2	Rsa031225,K09458,2.3.1.179	Rsa031243,K01946,6.3.4.14	Rsa031244,K01946,6.3.4.14	Rsa031640,K00059,1.1.1.100	Rsa032628,K03921,1.14.19.2	Rsa034820,K00208,1.3.1.9	Rsa036766,K00208,1.3.1.9	Rsa037651,K02372,4.2.1.-	Rsa038597,K03921,1.14.19.2	Rsa039243,K00667,2.3.1.86	Rsa040391,K03921,1.14.19.2	Rsa041170,K01962,6.4.1.2	Rsa041171,K01962,6.4.1.2	Rsa041376,K00059,1.1.1.100	Rsa041377,K00059,1.1.1.100	Rsa042383,K01962,6.4.1.2	Rsa043455,K01946,6.3.4.14	Rsa043456,K01946,6.3.4.14	Rsa047331,K00647,2.3.1.41	Rsa047665,K02372,4.2.1.-	Rsa052353,K01962,6.4.1.2	Rsa052354,K01962,6.4.1.2	Rsa053151,K01946,6.3.4.14	Rsa053864,K00208,1.3.1.9	Rsa053865,K00208,1.3.1.9	Rsa053866,K00208,1.3.1.9	Rsa054148,K01962,6.4.1.2	Rsa054831,K00647,2.3.1.41	Rsa054867,K00648,2.3.1.180	Rsa055721,K00059,1.1.1.100	Rsa001588,K01962,6.4.1.2	Rsa001589,K01962,6.4.1.2	Rsa001590,K01962,6.4.1.2	Rsa001591,K01962,6.4.1.2	Rsa001592,K01962,6.4.1.2
map00062	Fatty acid elongation in mitochondria	11	Rsa036839,K01074,3.1.2.22	Rsa048396,K01074,3.1.2.22	Rsa049008,K01074,3.1.2.22	Rsa061373,K01074,3.1.2.22	Rsa065918,K07512,1.3.1.38	Rsa074176,K01074,3.1.2.22	Rsa076000,K01074,3.1.2.22	Rsa079889,K07512,1.3.1.38	Rsa014275,K01074,3.1.2.22	Rsa017230,K01074,3.1.2.22	Rsa022641,K01074,3.1.2.22
map00071	Fatty acid metabolism	258	Rsa026162,K00626,2.3.1.9	Rsa026163,K00626,2.3.1.9	Rsa026164,K00626,2.3.1.9	Rsa026165,K00626,2.3.1.9	Rsa026166,K00626,2.3.1.9	Rsa026167,K00626,2.3.1.9	Rsa026169,K00626,2.3.1.9	Rsa026170,K00626,2.3.1.9	Rsa027784,K00632,2.3.1.16	Rsa027785,K00632,2.3.1.16	Rsa027786,K00632,2.3.1.16	Rsa027787,K00632,2.3.1.16	Rsa028304,K01897,6.2.1.3	Rsa029944,K00626,2.3.1.9	Rsa030320,K00493,1.14.14.1	Rsa030789,K00232,1.3.3.6	Rsa031309,K01897,6.2.1.3	Rsa031310,K01897,6.2.1.3	Rsa031563,K00128,1.2.1.3	Rsa031991,K01897,6.2.1.3	Rsa032914,K00001,1.1.1.1	Rsa033247,K00001,1.1.1.1	Rsa035811,K00232,1.3.3.6	Rsa036384,K00001,1.1.1.1	Rsa036425,K00128,1.2.1.3	Rsa036445,K00001,1.1.1.1	Rsa036561,K00493,1.14.14.1	Rsa036681,K00626,2.3.1.9	Rsa037019,K08765,2.3.1.21	Rsa037283,K01897,6.2.1.3	Rsa038080,K00001,1.1.1.1	Rsa038626,K08766,2.3.1.21	Rsa039203,K01897,6.2.1.3	Rsa040966,K00001,1.1.1.1	Rsa041545,K00128,1.2.1.3	Rsa042454,K01897,6.2.1.3	Rsa042470,K00001,1.1.1.1	Rsa042471,K00001,1.1.1.1	Rsa042670,K00128,1.2.1.3	Rsa042902,K00128,1.2.1.3	Rsa042903,K00128,1.2.1.3	Rsa043270,K00001,1.1.1.1	Rsa043271,K00001,1.1.1.1	Rsa043272,K00001,1.1.1.1	Rsa043273,K00001,1.1.1.1	Rsa043612,K00632,2.3.1.16	Rsa043917,K01897,6.2.1.3
map00072	Synthesis and degradation of ketone bodies	33	Rsa026162,K00626,2.3.1.9	Rsa026163,K00626,2.3.1.9	Rsa026164,K00626,2.3.1.9	Rsa026165,K00626,2.3.1.9	Rsa026166,K00626,2.3.1.9	Rsa026167,K00626,2.3.1.9	Rsa026169,K00626,2.3.1.9	Rsa026170,K00626,2.3.1.9	Rsa029944,K00626,2.3.1.9	Rsa031204,K01640,4.1.3.4	Rsa036681,K00626,2.3.1.9	Rsa046459,K00626,2.3.1.9	Rsa046490,K01640,4.1.3.4	Rsa046491,K01640,4.1.3.4	Rsa048224,K01029,2.8.3.5	Rsa050980,K01029,2.8.3.5	Rsa054790,K00626,2.3.1.9	Rsa058980,K01641,2.3.3.10	Rsa062187,K00626,2.3.1.9	Rsa064652,K01641,2.3.3.10	Rsa069745,K01640,4.1.3.4	Rsa070216,K00626,2.3.1.9	Rsa071208,K01640,4.1.3.4	Rsa075849,K00626,2.3.1.9	Rsa004897,K00626,2.3.1.9	Rsa084154,K01640,4.1.3.4	Rsa006949,K00626,2.3.1.9	Rsa006950,K00626,2.3.1.9	Rsa014819,K01640,4.1.3.4	Rsa015891,K00626,2.3.1.9	Rsa018306,K01640,4.1.3.4	Rsa023172,K00626,2.3.1.9	Rsa023889,K01641,2.3.3.10
map00100	Steroid biosynthesis	141	Rsa026216,K07748,1.1.1.170	Rsa026777,K07748,1.1.1.170	Rsa027865,K07748,1.1.1.170	Rsa028281,K00559,2.1.1.41	Rsa028282,K00559,2.1.1.41	Rsa029431,K05917,1.14.13.70	Rsa029681,K08242,2.1.1.143	Rsa030302,K07748,1.1.1.170	Rsa033317,K07748,1.1.1.170	Rsa033503,K07748,1.1.1.170	Rsa034017,K08246,5.5.1.9	Rsa034018,K08246,5.5.1.9	Rsa034741,K01853,5.4.99.8	Rsa034742,K01853,5.4.99.8	Rsa036753,K00801,2.5.1.21	Rsa041737,K00559,2.1.1.41	Rsa041738,K00559,2.1.1.41	Rsa042678,K09828,1.3.1.72	Rsa042690,K07748,1.1.1.170	Rsa042691,K07748,1.1.1.170	Rsa043720,K08242,2.1.1.143	Rsa045480,K07750,1.14.13.72	Rsa045481,K07750,1.14.13.72	Rsa045538,K01853,5.4.99.8	Rsa045573,K07750,1.14.13.72	Rsa046042,K00213,1.3.1.21	Rsa046987,K09828,1.3.1.72	Rsa047672,K00801,2.5.1.21	Rsa048816,K00801,2.5.1.21	Rsa051969,K07748,1.1.1.170	Rsa051970,K07748,1.1.1.170	Rsa052808,K07750,1.14.13.72	Rsa052809,K07750,1.14.13.72	Rsa052810,K07750,1.14.13.72	Rsa052811,K07750,1.14.13.72	Rsa053097,K00511,1.14.99.7	Rsa053766,K00213,1.3.1.21	Rsa055747,K07748,1.1.1.170	Rsa055748,K07748,1.1.1.170	Rsa055749,K07748,1.1.1.170	Rsa000605,K07748,1.1.1.170	Rsa000606,K07748,1.1.1.170	Rsa000607,K07748,1.1.1.170	Rsa000608,K07748,1.1.1.170	Rsa002624,K07750,1.14.13.72	Rsa055982,K07748,1.1.1.170	Rsa055983,K07748,1.1.1.170
map00120	Primary bile acid biosynthesis	20	Rsa029430,K07440,1.14.13.98	Rsa030191,K07440,1.14.13.98	Rsa041291,K07440,1.14.13.98	Rsa041292,K07440,1.14.13.98	Rsa043068,K07440,1.14.13.98	Rsa048725,K07440,1.14.13.98	Rsa054392,K07440,1.14.13.98	Rsa057244,K08764,2.3.1.176	Rsa068159,K07440,1.14.13.98	Rsa068842,K07440,1.14.13.98	Rsa075203,K07440,1.14.13.98	Rsa080092,K07440,1.14.13.98	Rsa006157,K07440,1.14.13.98	Rsa006158,K07440,1.14.13.98	Rsa006159,K07440,1.14.13.98	Rsa006161,K07440,1.14.13.98	Rsa006162,K07440,1.14.13.98	Rsa006163,K07440,1.14.13.98	Rsa006164,K07440,1.14.13.98	Rsa016216,K07440,1.14.13.98
map00130	Ubiquinone and other terpenoid-quinone biosynthesis	96	Rsa027218,K00815,2.6.1.5	Rsa028933,K08680,4.2.99.20	Rsa029819,K00457,1.13.11.27	Rsa029929,K06125,2.5.1.-	Rsa033078,K01851,5.4.4.2	Rsa033079,K01851,5.4.4.2	Rsa033504,K01904,6.2.1.12	Rsa033665,K01904,6.2.1.12	Rsa035186,K08680,4.2.99.20	Rsa035468,K00815,2.6.1.5	Rsa036946,K00815,2.6.1.5	Rsa040733,K00815,2.6.1.5	Rsa040734,K00815,2.6.1.5	Rsa040735,K00815,2.6.1.5	Rsa040736,K00815,2.6.1.5	Rsa041504,K01851,5.4.4.2	Rsa041505,K02552,5.4.4.2	Rsa041506,K02552,5.4.4.2	Rsa042144,K00457,1.13.11.27	Rsa042867,K01904,6.2.1.12	Rsa042869,K01904,6.2.1.12	Rsa042870,K01904,6.2.1.12	Rsa042871,K01904,6.2.1.12	Rsa042882,K05928,2.1.1.95	Rsa042883,K05928,2.1.1.95	Rsa042885,K05928,2.1.1.95	Rsa042886,K05928,2.1.1.95	Rsa042887,K05928,2.1.1.95	Rsa044390,K00815,2.6.1.5	Rsa044515,K01661,4.1.3.36	Rsa045915,K02552,5.4.4.2	Rsa046381,K00815,2.6.1.5	Rsa048574,K02548,2.5.1.-	Rsa049010,K01904,6.2.1.12	Rsa051688,K02551,2.2.1.9	Rsa052725,K02551,2.2.1.9	Rsa052812,K00815,2.6.1.5	Rsa052813,K00815,2.6.1.5	Rsa054116,K03183,2.1.1.-	Rsa055519,K00815,2.6.1.5	Rsa000815,K00815,2.6.1.5	Rsa000816,K00815,2.6.1.5	Rsa000817,K00815,2.6.1.5	Rsa000818,K00815,2.6.1.5	Rsa000819,K00815,2.6.1.5	Rsa059630,K05928,2.1.1.95	Rsa060136,K00457,1.13.11.27
map00140	Steroid hormone biosynthesis	215	Rsa027143,K00699,2.4.1.17	Rsa027145,K00699,2.4.1.17	Rsa027146,K00699,2.4.1.17	Rsa027147,K00699,2.4.1.17	Rsa027167,K00699,2.4.1.17	Rsa027306,K00512,1.14.99.9	Rsa027307,K00512,1.14.99.9	Rsa027308,K00512,1.14.99.9	Rsa027650,K00699,2.4.1.17	Rsa027667,K00699,2.4.1.17	Rsa027703,K00699,2.4.1.17	Rsa028562,K00699,2.4.1.17	Rsa029485,K01016,2.8.2.4	Rsa029497,K00699,2.4.1.17	Rsa029498,K00699,2.4.1.17	Rsa029499,K00699,2.4.1.17	Rsa029500,K00699,2.4.1.17	Rsa029501,K00699,2.4.1.17	Rsa029502,K00699,2.4.1.17	Rsa029503,K00699,2.4.1.17	Rsa029612,K00699,2.4.1.17	Rsa029722,K00699,2.4.1.17	Rsa030250,K00512,1.14.99.9	Rsa031504,K00699,2.4.1.17	Rsa031770,K00699,2.4.1.17	Rsa032172,K00699,2.4.1.17	Rsa032613,K00699,2.4.1.17	Rsa032806,K00699,2.4.1.17	Rsa032826,K00699,2.4.1.17	Rsa032996,K00699,2.4.1.17	Rsa032997,K00699,2.4.1.17	Rsa033784,K00699,2.4.1.17	Rsa034173,K00699,2.4.1.17	Rsa034524,K00699,2.4.1.17	Rsa035445,K01016,2.8.2.4	Rsa035851,K00699,2.4.1.17	Rsa036616,K00699,2.4.1.17	Rsa036661,K00699,2.4.1.17	Rsa038694,K00699,2.4.1.17	Rsa038746,K00699,2.4.1.17	Rsa039171,K00699,2.4.1.17	Rsa039687,K00699,2.4.1.17	Rsa040173,K00699,2.4.1.17	Rsa040174,K00699,2.4.1.17	Rsa040175,K00699,2.4.1.17	Rsa040748,K00699,2.4.1.17	Rsa040749,K00699,2.4.1.17
map00190	Oxidative phosphorylation	1136	Rsa026080,K02152,3.6.3.14	Rsa026081,K02152,3.6.3.14	Rsa026082,K02152,3.6.3.14	Rsa026246,K01507,3.6.1.1	Rsa026247,K01507,3.6.1.1	Rsa026294,K02152,3.6.3.14	Rsa026295,K02152,3.6.3.14	Rsa026354,K02152,3.6.3.14	Rsa026362,K02148,3.6.3.14	Rsa026391,K02145,3.6.3.14	Rsa026484,K02144,3.6.3.14	Rsa026513,K02136,3.6.3.14	Rsa026515,K02136,3.6.3.14	Rsa026516,K02136,3.6.3.14	Rsa026561,K03885,1.6.99.3	Rsa026562,K03885,1.6.99.3	Rsa026621,K02152,3.6.3.14	Rsa026674,K00329,1.6.5.3	Rsa026930,K01507,3.6.1.1	Rsa026931,K01507,3.6.1.1	Rsa027016,K02152,3.6.3.14	Rsa027017,K02152,3.6.3.14	Rsa027018,K02152,3.6.3.14	Rsa027019,K02152,3.6.3.14	Rsa027020,K02152,3.6.3.14	Rsa027021,K02152,3.6.3.14	Rsa027444,K02133,3.6.3.14	Rsa027445,K02133,3.6.3.14	Rsa027446,K02133,3.6.3.14	Rsa027527,K02152,3.6.3.14	Rsa027528,K02152,3.6.3.14	Rsa027529,K02152,3.6.3.14	Rsa027530,K02152,3.6.3.14	Rsa027531,K02152,3.6.3.14	Rsa027561,K02152,3.6.3.14	Rsa027826,K00235,1.3.5.1	Rsa027827,K00235,1.3.5.1	Rsa027828,K00235,1.3.5.1	Rsa027890,K01535,3.6.3.6	Rsa028080,K02152,3.6.3.14	Rsa028128,K02152,3.6.3.14	Rsa028131,K02265,1.9.3.1	Rsa028132,K02265,1.9.3.1	Rsa028133,K02265,1.9.3.1	Rsa028134,K02265,1.9.3.1	Rsa028135,K02265,1.9.3.1	Rsa028136,K02265,1.9.3.1
map00195	Photosynthesis	52	Rsa027501,K02641,1.18.1.2	Rsa027502,K02641,1.18.1.2	Rsa027503,K02641,1.18.1.2	Rsa027504,K02641,1.18.1.2	Rsa028829,K02109,3.6.3.14	Rsa036102,K02112,3.6.3.14	Rsa039258,K02636,1.10.99.1	Rsa039295,K02641,1.18.1.2	Rsa039495,K02112,3.6.3.14	Rsa039497,K02112,3.6.3.14	Rsa039517,K02109,3.6.3.14	Rsa039698,K02113,3.6.3.14	Rsa039947,K02636,1.10.99.1	Rsa039948,K02636,1.10.99.1	Rsa039949,K02636,1.10.99.1	Rsa039950,K02636,1.10.99.1	Rsa040489,K02115,3.6.3.14	Rsa041106,K02641,1.18.1.2	Rsa041107,K02641,1.18.1.2	Rsa041108,K02641,1.18.1.2	Rsa041109,K02641,1.18.1.2	Rsa041110,K02641,1.18.1.2	Rsa047252,K02115,3.6.3.14	Rsa050518,K02641,1.18.1.2	Rsa052937,K02641,1.18.1.2	Rsa057198,K02641,1.18.1.2	Rsa059861,K02114,3.6.3.14	Rsa059873,K02113,3.6.3.14	Rsa063052,K02115,3.6.3.14	Rsa066673,K02641,1.18.1.2	Rsa075026,K02113,3.6.3.14	Rsa078481,K02111,3.6.3.14	Rsa078695,K02641,1.18.1.2	Rsa078699,K02641,1.18.1.2	Rsa079033,K02113,3.6.3.14	Rsa079034,K02113,3.6.3.14	Rsa079189,K02636,1.10.99.1	Rsa079559,K02115,3.6.3.14	Rsa079560,K02115,3.6.3.14	Rsa079561,K02115,3.6.3.14	Rsa079832,K02110,3.6.3.14	Rsa079973,K02641,1.18.1.2	Rsa082869,K02113,3.6.3.14	Rsa002873,K02641,1.18.1.2	Rsa002874,K02641,1.18.1.2	Rsa002875,K02641,1.18.1.2	Rsa005013,K02641,1.18.1.2
map00230	Purine metabolism	1145	Rsa026051,K00860,2.7.1.25	Rsa026052,K00860,2.7.1.25	Rsa026053,K00860,2.7.1.25	Rsa026054,K00860,2.7.1.25	Rsa026208,K01509,3.6.1.3	Rsa026209,K01509,3.6.1.3	Rsa026210,K01509,3.6.1.3	Rsa026211,K01509,3.6.1.3	Rsa026212,K01509,3.6.1.3	Rsa026248,K00942,2.7.4.8	Rsa026249,K00942,2.7.4.8	Rsa026250,K00942,2.7.4.8	Rsa026251,K00942,2.7.4.8	Rsa026252,K00942,2.7.4.8	Rsa026253,K00942,2.7.4.8	Rsa026254,K00942,2.7.4.8	Rsa026255,K00942,2.7.4.8	Rsa026256,K00942,2.7.4.8	Rsa026257,K00942,2.7.4.8	Rsa026289,K00939,2.7.4.3	Rsa026293,K00939,2.7.4.3	Rsa026372,K01768,4.6.1.1	Rsa026682,K02343,2.7.7.7	Rsa026917,K00087,1.17.1.4	Rsa026918,K00087,1.17.1.4	Rsa026919,K00087,1.17.1.4	Rsa027139,K01466,3.5.2.5	Rsa027258,K00958,2.7.7.4	Rsa027283,K00856,2.7.1.20	Rsa027470,K01509,3.6.1.3	Rsa027471,K01509,3.6.1.3	Rsa027472,K01509,3.6.1.3	Rsa027597,K03021,2.7.7.6	Rsa027603,K00939,2.7.4.3	Rsa027769,K00759,2.4.2.7	Rsa027770,K00759,2.4.2.7	Rsa027771,K00759,2.4.2.7	Rsa027772,K00759,2.4.2.7	Rsa027805,K01509,3.6.1.3	Rsa027806,K01509,3.6.1.3	Rsa027807,K01509,3.6.1.3	Rsa027808,K01509,3.6.1.3	Rsa027809,K01509,3.6.1.3	Rsa027810,K01509,3.6.1.3	Rsa027833,K01509,3.6.1.3	Rsa027834,K01509,3.6.1.3	Rsa027841,K01509,3.6.1.3
map00232	Caffeine metabolism	3	Rsa033974,K00365,1.7.3.3	Rsa055199,K00365,1.7.3.3	Rsa007739,K00365,1.7.3.3
map00240	Pyrimidine metabolism	450	Rsa026682,K02343,2.7.7.7	Rsa027597,K03021,2.7.7.6	Rsa028290,K00384,1.8.1.9	Rsa028291,K00384,1.8.1.9	Rsa028292,K00384,1.8.1.9	Rsa028293,K00384,1.8.1.9	Rsa028294,K00384,1.8.1.9	Rsa028573,K00945,2.7.4.14	Rsa028644,K02335,2.7.7.7	Rsa028766,K02335,2.7.7.7	Rsa028767,K02335,2.7.7.7	Rsa029881,K00940,2.7.4.6	Rsa029979,K01431,3.5.1.6	Rsa030927,K03787,3.1.3.5	Rsa030928,K03787,3.1.3.5	Rsa030929,K03787,3.1.3.5	Rsa030930,K03787,3.1.3.5	Rsa031508,K02327,2.7.7.7	Rsa031528,K01956,6.3.5.5	Rsa031576,K01937,6.3.4.2	Rsa031577,K01937,6.3.4.2	Rsa031724,K02999,2.7.7.6	Rsa032095,K01937,6.3.4.2	Rsa032105,K01431,3.5.1.6	Rsa032565,K00226,1.3.3.1	Rsa032619,K09903,2.7.4.22	Rsa032636,K01956,6.3.5.5	Rsa032671,K03021,2.7.7.6	Rsa032787,K03787,3.1.3.5	Rsa032918,K01718,4.2.1.70	Rsa033402,K02685,2.7.7.-	Rsa033541,K03787,3.1.3.5	Rsa033882,K01489,3.5.4.5	Rsa034318,K00762,2.4.2.10	Rsa034744,K00940,2.7.4.6	Rsa034761,K03025,2.7.7.6	Rsa034784,K01465,3.5.2.3	Rsa035004,K03018,2.7.7.6	Rsa035197,K00940,2.7.4.6	Rsa035231,K00761,2.4.2.9	Rsa035615,K00876,2.7.1.48	Rsa035985,K10807,1.17.4.1	Rsa036478,K03021,2.7.7.6	Rsa036488,K03787,3.1.3.5	Rsa037196,K00893,2.7.1.74	Rsa037235,K00857,2.7.1.21	Rsa037538,K09903,2.7.4.22
map00250	Alanine, aspartate and glutamate metabolism	280	Rsa026032,K00261,1.4.1.3	Rsa026033,K00261,1.4.1.3	Rsa026034,K00261,1.4.1.3	Rsa026035,K00261,1.4.1.3	Rsa026036,K00261,1.4.1.3	Rsa026037,K00261,1.4.1.3	Rsa026038,K00261,1.4.1.3	Rsa026063,K00813,2.6.1.1	Rsa026064,K00813,2.6.1.1	Rsa026624,K01580,4.1.1.15	Rsa026625,K01580,4.1.1.15	Rsa026796,K01424,3.5.1.1	Rsa026797,K01424,3.5.1.1	Rsa027099,K00814,2.6.1.2	Rsa027100,K00814,2.6.1.2	Rsa027967,K00262,1.4.1.4	Rsa027968,K00262,1.4.1.4	Rsa027969,K00262,1.4.1.4	Rsa027970,K00262,1.4.1.4	Rsa028330,K01915,6.3.1.2	Rsa029674,K01953,6.3.5.4	Rsa030624,K01953,6.3.5.4	Rsa030625,K01953,6.3.5.4	Rsa030626,K01953,6.3.5.4	Rsa030627,K01953,6.3.5.4	Rsa030628,K01953,6.3.5.4	Rsa030629,K01953,6.3.5.4	Rsa031153,K00294,1.5.1.12	Rsa031528,K01956,6.3.5.5	Rsa031683,K01915,6.3.1.2	Rsa032636,K01956,6.3.5.5	Rsa033015,K01939,6.3.4.4	Rsa033016,K01939,6.3.4.4	Rsa033017,K01939,6.3.4.4	Rsa034883,K01940,6.3.4.5	Rsa035398,K00813,2.6.1.1	Rsa035858,K01915,6.3.1.2	Rsa035859,K01915,6.3.1.2	Rsa036021,K00764,2.4.2.14	Rsa037658,K01940,6.3.4.5	Rsa037676,K01915,6.3.1.2	Rsa037756,K00260,1.4.1.2	Rsa038039,K01915,6.3.1.2	Rsa038385,K01939,6.3.4.4	Rsa038585,K00609,2.1.3.2	Rsa039010,K00813,2.6.1.1	Rsa039160,K00260,1.4.1.2
map00253	Tetracycline biosynthesis	16	Rsa029192,K01962,6.4.1.2	Rsa029193,K01962,6.4.1.2	Rsa029194,K01962,6.4.1.2	Rsa041170,K01962,6.4.1.2	Rsa041171,K01962,6.4.1.2	Rsa042383,K01962,6.4.1.2	Rsa052353,K01962,6.4.1.2	Rsa052354,K01962,6.4.1.2	Rsa054148,K01962,6.4.1.2	Rsa001588,K01962,6.4.1.2	Rsa001589,K01962,6.4.1.2	Rsa001590,K01962,6.4.1.2	Rsa001591,K01962,6.4.1.2	Rsa001592,K01962,6.4.1.2	Rsa067928,K01962,6.4.1.2	Rsa079624,K01963,6.4.1.2
map00260	Glycine, serine and threonine metabolism	267	Rsa026861,K00276,1.4.3.21	Rsa026863,K00276,1.4.3.21	Rsa027297,K01696,4.2.1.20	Rsa027298,K01696,4.2.1.20	Rsa027299,K01696,4.2.1.20	Rsa028475,K00133,1.2.1.11	Rsa028477,K00133,1.2.1.11	Rsa028850,K00274,1.4.3.4	Rsa028851,K00274,1.4.3.4	Rsa028880,K00600,2.1.2.1	Rsa029051,K01695,4.2.1.20	Rsa029052,K01695,4.2.1.20	Rsa029053,K01695,4.2.1.20	Rsa029054,K01695,4.2.1.20	Rsa029413,K00605,2.1.2.10	Rsa029486,K01696,4.2.1.20	Rsa030074,K00382,1.8.1.4	Rsa030075,K00382,1.8.1.4	Rsa030076,K00382,1.8.1.4	Rsa030077,K00382,1.8.1.4	Rsa030120,K00133,1.2.1.11	Rsa030247,K00274,1.4.3.4	Rsa030248,K00274,1.4.3.4	Rsa030249,K00274,1.4.3.4	Rsa030533,K00865,2.7.1.31	Rsa032234,K01733,4.2.3.1	Rsa032235,K01733,4.2.3.1	Rsa032236,K01733,4.2.3.1	Rsa032237,K01733,4.2.3.1	Rsa033255,K00276,1.4.3.21	Rsa033256,K00276,1.4.3.21	Rsa033257,K00276,1.4.3.21	Rsa035052,K00382,1.8.1.4	Rsa035249,K06001,4.2.1.20	Rsa035560,K00018,1.1.1.29	Rsa036407,K00133,1.2.1.11	Rsa037103,K00382,1.8.1.4	Rsa038304,K00382,1.8.1.4	Rsa038355,K06001,4.2.1.20	Rsa038517,K00382,1.8.1.4	Rsa039518,K00828,2.6.1.45	Rsa039519,K00828,2.6.1.45	Rsa039520,K00828,2.6.1.45	Rsa039521,K00828,2.6.1.45	Rsa039522,K00828,2.6.1.45	Rsa039803,K00605,2.1.2.10	Rsa039804,K00605,2.1.2.10
map00270	Cysteine and methionine metabolism	495	Rsa026063,K00813,2.6.1.1	Rsa026064,K00813,2.6.1.1	Rsa027186,K00547,2.1.1.10	Rsa027187,K00547,2.1.1.10	Rsa027218,K00815,2.6.1.5	Rsa027513,K00640,2.3.1.30	Rsa027514,K00640,2.3.1.30	Rsa027775,K09880,3.1.3.77	Rsa027776,K09880,3.1.3.77	Rsa027777,K09880,3.1.3.77	Rsa027778,K09880,3.1.3.77	Rsa027779,K09880,3.1.3.77	Rsa028229,K01243,3.2.2.9	Rsa028359,K00797,2.5.1.16	Rsa028360,K00797,2.5.1.16	Rsa028475,K00133,1.2.1.11	Rsa028477,K00133,1.2.1.11	Rsa029394,K05933,1.14.17.4	Rsa029395,K05933,1.14.17.4	Rsa029396,K05933,1.14.17.4	Rsa029434,K05933,1.14.17.4	Rsa029508,K00797,2.5.1.16	Rsa029514,K01738,2.5.1.47	Rsa029515,K01738,2.5.1.47	Rsa029517,K01738,2.5.1.47	Rsa029518,K01738,2.5.1.47	Rsa030120,K00133,1.2.1.11	Rsa030166,K01739,2.5.1.48	Rsa030167,K01739,2.5.1.48	Rsa030168,K01739,2.5.1.48	Rsa030294,K00797,2.5.1.16	Rsa030295,K00797,2.5.1.16	Rsa030381,K05933,1.14.17.4	Rsa030382,K05933,1.14.17.4	Rsa030832,K01762,4.4.1.14	Rsa030893,K01738,2.5.1.47	Rsa031030,K01738,2.5.1.47	Rsa031031,K01738,2.5.1.47	Rsa031132,K01738,2.5.1.47	Rsa032379,K00789,2.5.1.6	Rsa032752,K00640,2.3.1.30	Rsa033198,K00789,2.5.1.6	Rsa034096,K00797,2.5.1.16	Rsa034097,K00797,2.5.1.16	Rsa035398,K00813,2.6.1.1	Rsa035468,K00815,2.6.1.5	Rsa035749,K01244,3.2.2.16
map00280	Valine, leucine and isoleucine degradation	279	Rsa026162,K00626,2.3.1.9	Rsa026163,K00626,2.3.1.9	Rsa026164,K00626,2.3.1.9	Rsa026165,K00626,2.3.1.9	Rsa026166,K00626,2.3.1.9	Rsa026167,K00626,2.3.1.9	Rsa026169,K00626,2.3.1.9	Rsa026170,K00626,2.3.1.9	Rsa027784,K00632,2.3.1.16	Rsa027785,K00632,2.3.1.16	Rsa027786,K00632,2.3.1.16	Rsa027787,K00632,2.3.1.16	Rsa029120,K00140,1.2.1.27	Rsa029601,K01969,6.4.1.4	Rsa029710,K01969,6.4.1.4	Rsa029944,K00626,2.3.1.9	Rsa030074,K00382,1.8.1.4	Rsa030075,K00382,1.8.1.4	Rsa030076,K00382,1.8.1.4	Rsa030077,K00382,1.8.1.4	Rsa030159,K00826,2.6.1.42	Rsa031155,K00140,1.2.1.27	Rsa031204,K01640,4.1.3.4	Rsa031556,K00826,2.6.1.42	Rsa031557,K00826,2.6.1.42	Rsa031563,K00128,1.2.1.3	Rsa031998,K00140,1.2.1.27	Rsa032780,K00167,1.2.4.4	Rsa032781,K00167,1.2.4.4	Rsa033360,K00253,1.3.99.10	Rsa033685,K00020,1.1.1.31	Rsa034666,K05605,3.1.2.4	Rsa035052,K00382,1.8.1.4	Rsa036024,K05605,3.1.2.4	Rsa036425,K00128,1.2.1.3	Rsa036681,K00626,2.3.1.9	Rsa037103,K00382,1.8.1.4	Rsa037904,K00140,1.2.1.27	Rsa038304,K00382,1.8.1.4	Rsa038517,K00382,1.8.1.4	Rsa038655,K01966,6.4.1.3	Rsa039895,K05605,3.1.2.4	Rsa039896,K05605,3.1.2.4	Rsa039908,K00166,1.2.4.4	Rsa040254,K00382,1.8.1.4	Rsa040256,K00382,1.8.1.4	Rsa040257,K00382,1.8.1.4
map00281	Geraniol degradation	26	Rsa027784,K00632,2.3.1.16	Rsa027785,K00632,2.3.1.16	Rsa027786,K00632,2.3.1.16	Rsa027787,K00632,2.3.1.16	Rsa043612,K00632,2.3.1.16	Rsa054254,K01692,4.2.1.17	Rsa054643,K01692,4.2.1.17	Rsa066889,K00632,2.3.1.16	Rsa068160,K01692,4.2.1.17	Rsa068161,K01692,4.2.1.17	Rsa069684,K01692,4.2.1.17	Rsa072282,K00632,2.3.1.16	Rsa073839,K01692,4.2.1.17	Rsa075310,K00632,2.3.1.16	Rsa078219,K00632,2.3.1.16	Rsa081841,K00632,2.3.1.16	Rsa081842,K00632,2.3.1.16	Rsa005428,K00632,2.3.1.16	Rsa005429,K00632,2.3.1.16	Rsa005430,K00632,2.3.1.16	Rsa005431,K00632,2.3.1.16	Rsa005432,K00632,2.3.1.16	Rsa005918,K01692,4.2.1.17	Rsa021946,K01692,4.2.1.17	Rsa023048,K00632,2.3.1.16	Rsa024640,K01692,4.2.1.17
map00290	Valine, leucine and isoleucine biosynthesis	254	Rsa026522,K01649,2.3.3.13	Rsa026523,K01649,2.3.3.13	Rsa026524,K01649,2.3.3.13	Rsa027920,K01873,6.1.1.9	Rsa028374,K00052,1.1.1.85	Rsa028375,K00052,1.1.1.85	Rsa028376,K00052,1.1.1.85	Rsa028377,K00052,1.1.1.85	Rsa028378,K00052,1.1.1.85	Rsa028379,K00052,1.1.1.85	Rsa028380,K00052,1.1.1.85	Rsa028381,K00052,1.1.1.85	Rsa028691,K01870,6.1.1.5	Rsa028692,K01870,6.1.1.5	Rsa028693,K01870,6.1.1.5	Rsa029463,K00161,1.2.4.1	Rsa029464,K00161,1.2.4.1	Rsa029465,K00161,1.2.4.1	Rsa030159,K00826,2.6.1.42	Rsa030769,K01873,6.1.1.9	Rsa030835,K01873,6.1.1.9	Rsa031556,K00826,2.6.1.42	Rsa031557,K00826,2.6.1.42	Rsa031659,K00161,1.2.4.1	Rsa032837,K01873,6.1.1.9	Rsa034966,K00053,1.1.1.86	Rsa035715,K00053,1.1.1.86	Rsa035798,K00161,1.2.4.1	Rsa038394,K00162,1.2.4.1	Rsa038437,K01869,6.1.1.4	Rsa039350,K01649,2.3.3.13	Rsa040625,K01754,4.3.1.19	Rsa040912,K00053,1.1.1.86	Rsa040913,K00053,1.1.1.86	Rsa040914,K00053,1.1.1.86	Rsa040915,K00053,1.1.1.86	Rsa040934,K01653,2.2.1.6	Rsa041067,K00162,1.2.4.1	Rsa041068,K00162,1.2.4.1	Rsa041069,K00162,1.2.4.1	Rsa041689,K01873,6.1.1.9	Rsa041846,K00161,1.2.4.1	Rsa041858,K01873,6.1.1.9	Rsa042654,K00052,1.1.1.85	Rsa042938,K01869,6.1.1.4	Rsa044406,K01652,2.2.1.6	Rsa044466,K01870,6.1.1.5
map00300	Lysine biosynthesis	92	Rsa026098,K01928,6.3.2.13	Rsa027583,K01586,4.1.1.20	Rsa027584,K01586,4.1.1.20	Rsa027948,K10206,2.6.1.83	Rsa028475,K00133,1.2.1.11	Rsa028477,K00133,1.2.1.11	Rsa030120,K00133,1.2.1.11	Rsa036407,K00133,1.2.1.11	Rsa036786,K10206,2.6.1.83	Rsa039850,K00215,1.3.1.26	Rsa039851,K00215,1.3.1.26	Rsa039852,K00215,1.3.1.26	Rsa039853,K00215,1.3.1.26	Rsa039988,K00928,2.7.2.4	Rsa042615,K00133,1.2.1.11	Rsa042616,K00133,1.2.1.11	Rsa043037,K00841,2.6.1.-	Rsa044059,K10206,2.6.1.83	Rsa045261,K01586,4.1.1.20	Rsa045876,K01778,5.1.1.7	Rsa047863,K00133,1.2.1.11	Rsa048900,K00215,1.3.1.26	Rsa048968,K00928,2.7.2.4	Rsa049498,K00133,1.2.1.11	Rsa052977,K00928,2.7.2.4	Rsa054940,K00290,1.5.1.7	Rsa055818,K00133,1.2.1.11	Rsa055819,K00133,1.2.1.11	Rsa055820,K00133,1.2.1.11	Rsa056225,K00133,1.2.1.11	Rsa056226,K00133,1.2.1.11	Rsa057024,K01778,5.1.1.7	Rsa057025,K01778,5.1.1.7	Rsa057618,K00003,1.1.1.3	Rsa058324,K01714,4.2.1.52	Rsa058362,K01928,6.3.2.13	Rsa058541,K00003,1.1.1.3	Rsa059169,K01714,4.2.1.52	Rsa064783,K01778,5.1.1.7	Rsa065139,K01714,4.2.1.52	Rsa065140,K01714,4.2.1.52	Rsa066093,K00290,1.5.1.7	Rsa066739,K01586,4.1.1.20	Rsa067008,K10206,2.6.1.83	Rsa067010,K10206,2.6.1.83	Rsa068125,K00928,2.7.2.4	Rsa068227,K00928,2.7.2.4
map00310	Lysine degradation	186	Rsa026083,K11424,2.1.1.43	Rsa026162,K00626,2.3.1.9	Rsa026163,K00626,2.3.1.9	Rsa026164,K00626,2.3.1.9	Rsa026165,K00626,2.3.1.9	Rsa026166,K00626,2.3.1.9	Rsa026167,K00626,2.3.1.9	Rsa026169,K00626,2.3.1.9	Rsa026170,K00626,2.3.1.9	Rsa028935,K00658,2.3.1.61	Rsa028936,K00658,2.3.1.61	Rsa029944,K00626,2.3.1.9	Rsa031563,K00128,1.2.1.3	Rsa031803,K00292,1.5.1.9	Rsa033149,K11423,2.1.1.43	Rsa033760,K11422,2.1.1.43	Rsa034042,K11424,2.1.1.43	Rsa034043,K11424,2.1.1.43	Rsa034044,K11424,2.1.1.43	Rsa035278,K11422,2.1.1.43	Rsa035955,K11420,2.1.1.43	Rsa036425,K00128,1.2.1.3	Rsa036681,K00626,2.3.1.9	Rsa036851,K11423,2.1.1.43	Rsa037073,K11420,2.1.1.43	Rsa041528,K00658,2.3.1.61	Rsa041545,K00128,1.2.1.3	Rsa042670,K00128,1.2.1.3	Rsa042902,K00128,1.2.1.3	Rsa042903,K00128,1.2.1.3	Rsa044053,K11425,2.1.1.43	Rsa044079,K00128,1.2.1.3	Rsa044080,K00128,1.2.1.3	Rsa044966,K11420,2.1.1.43	Rsa046459,K00626,2.3.1.9	Rsa051729,K00128,1.2.1.3	Rsa052745,K00128,1.2.1.3	Rsa052780,K00164,1.2.4.2	Rsa053325,K00658,2.3.1.61	Rsa053326,K00658,2.3.1.61	Rsa053327,K00658,2.3.1.61	Rsa054162,K00164,1.2.4.2	Rsa054254,K01692,4.2.1.17	Rsa054643,K01692,4.2.1.17	Rsa054716,K11424,2.1.1.43	Rsa054717,K11424,2.1.1.43	Rsa054718,K11424,2.1.1.43
map00311	Penicillin and cephalosporin biosynthesis	5	Rsa055196,K04127,5.1.1.17	Rsa066177,K01467,3.5.2.6	Rsa069836,K04127,5.1.1.17	Rsa071084,K04127,5.1.1.17	Rsa007731,K04127,5.1.1.17
map00312	beta-Lactam resistance	1	Rsa066177,K01467,3.5.2.6
map00330	Arginine and proline metabolism	454	Rsa026032,K00261,1.4.1.3	Rsa026033,K00261,1.4.1.3	Rsa026034,K00261,1.4.1.3	Rsa026035,K00261,1.4.1.3	Rsa026036,K00261,1.4.1.3	Rsa026037,K00261,1.4.1.3	Rsa026038,K00261,1.4.1.3	Rsa026063,K00813,2.6.1.1	Rsa026064,K00813,2.6.1.1	Rsa026242,K00472,1.14.11.2	Rsa026637,K00147,1.2.1.41	Rsa026638,K00147,1.2.1.41	Rsa026639,K00147,1.2.1.41	Rsa026640,K00147,1.2.1.41	Rsa026868,K01436,3.5.1.14	Rsa026869,K01436,3.5.1.14	Rsa026870,K01436,3.5.1.14	Rsa027967,K00262,1.4.1.4	Rsa027968,K00262,1.4.1.4	Rsa027969,K00262,1.4.1.4	Rsa027970,K00262,1.4.1.4	Rsa028227,K00472,1.14.11.2	Rsa028330,K01915,6.3.1.2	Rsa028359,K00797,2.5.1.16	Rsa028360,K00797,2.5.1.16	Rsa028850,K00274,1.4.3.4	Rsa028851,K00274,1.4.3.4	Rsa028853,K00472,1.14.11.2	Rsa028855,K00472,1.14.11.2	Rsa029103,K00472,1.14.11.2	Rsa029359,K00472,1.14.11.2	Rsa029508,K00797,2.5.1.16	Rsa029596,K00819,2.6.1.13	Rsa029699,K01476,3.5.3.1	Rsa029738,K10536,3.5.3.12	Rsa029992,K00472,1.14.11.2	Rsa030247,K00274,1.4.3.4	Rsa030248,K00274,1.4.3.4	Rsa030249,K00274,1.4.3.4	Rsa030294,K00797,2.5.1.16	Rsa030295,K00797,2.5.1.16	Rsa030859,K01476,3.5.3.1	Rsa030860,K01476,3.5.3.1	Rsa031153,K00294,1.5.1.12	Rsa031563,K00128,1.2.1.3	Rsa031683,K01915,6.3.1.2	Rsa031709,K01259,3.4.11.5
map00340	Histidine metabolism	103	Rsa026302,K00765,2.4.2.17	Rsa026303,K00765,2.4.2.17	Rsa026304,K00765,2.4.2.17	Rsa026305,K00765,2.4.2.17	Rsa026306,K00765,2.4.2.17	Rsa026307,K00765,2.4.2.17	Rsa026308,K00765,2.4.2.17	Rsa026309,K00765,2.4.2.17	Rsa028850,K00274,1.4.3.4	Rsa028851,K00274,1.4.3.4	Rsa030247,K00274,1.4.3.4	Rsa030248,K00274,1.4.3.4	Rsa030249,K00274,1.4.3.4	Rsa031563,K00128,1.2.1.3	Rsa034263,K01496,3.5.4.19	Rsa036425,K00128,1.2.1.3	Rsa038547,K01593,4.1.1.28	Rsa039033,K01593,4.1.1.28	Rsa041545,K00128,1.2.1.3	Rsa041546,K00765,2.4.2.17	Rsa041547,K00765,2.4.2.17	Rsa042670,K00128,1.2.1.3	Rsa042902,K00128,1.2.1.3	Rsa042903,K00128,1.2.1.3	Rsa043703,K00013,1.1.1.23	Rsa043704,K00013,1.1.1.23	Rsa044079,K00128,1.2.1.3	Rsa044080,K00128,1.2.1.3	Rsa045620,K00765,2.4.2.17	Rsa049361,K01590,4.1.1.22	Rsa050426,K00013,1.1.1.23	Rsa051729,K00128,1.2.1.3	Rsa052714,K02501,2.4.2.-	Rsa052745,K00128,1.2.1.3	Rsa000464,K00765,2.4.2.17	Rsa056457,K00128,1.2.1.3	Rsa057859,K00765,2.4.2.17	Rsa058410,K00128,1.2.1.3	Rsa059069,K00013,1.1.1.23	Rsa059876,K01496,3.5.4.19	Rsa059877,K01496,3.5.4.19	Rsa059878,K01496,3.5.4.19	Rsa060377,K01693,4.2.1.19	Rsa060378,K01693,4.2.1.19	Rsa060379,K01693,4.2.1.19	Rsa060380,K01693,4.2.1.19	Rsa060394,K01814,5.3.1.16
map00350	Tyrosine metabolism	195	Rsa026063,K00813,2.6.1.1	Rsa026064,K00813,2.6.1.1	Rsa026861,K00276,1.4.3.21	Rsa026863,K00276,1.4.3.21	Rsa027218,K00815,2.6.1.5	Rsa028850,K00274,1.4.3.4	Rsa028851,K00274,1.4.3.4	Rsa029168,K01800,5.2.1.2	Rsa029819,K00457,1.13.11.27	Rsa030247,K00274,1.4.3.4	Rsa030248,K00274,1.4.3.4	Rsa030249,K00274,1.4.3.4	Rsa032914,K00001,1.1.1.1	Rsa033247,K00001,1.1.1.1	Rsa033255,K00276,1.4.3.21	Rsa033256,K00276,1.4.3.21	Rsa033257,K00276,1.4.3.21	Rsa033329,K01800,5.2.1.2	Rsa033331,K01800,5.2.1.2	Rsa033332,K01800,5.2.1.2	Rsa035398,K00813,2.6.1.1	Rsa035468,K00815,2.6.1.5	Rsa036384,K00001,1.1.1.1	Rsa036445,K00001,1.1.1.1	Rsa036946,K00815,2.6.1.5	Rsa038080,K00001,1.1.1.1	Rsa038547,K01593,4.1.1.28	Rsa039010,K00813,2.6.1.1	Rsa039033,K01593,4.1.1.28	Rsa040733,K00815,2.6.1.5	Rsa040734,K00815,2.6.1.5	Rsa040735,K00815,2.6.1.5	Rsa040736,K00815,2.6.1.5	Rsa040966,K00001,1.1.1.1	Rsa041938,K00276,1.4.3.21	Rsa041939,K00276,1.4.3.21	Rsa042144,K00457,1.13.11.27	Rsa042470,K00001,1.1.1.1	Rsa042471,K00001,1.1.1.1	Rsa042894,K00135,1.2.1.16	Rsa042895,K00135,1.2.1.16	Rsa043270,K00001,1.1.1.1	Rsa043271,K00001,1.1.1.1	Rsa043272,K00001,1.1.1.1	Rsa043273,K00001,1.1.1.1	Rsa044278,K00001,1.1.1.1	Rsa044390,K00815,2.6.1.5
map00360	Phenylalanine metabolism	323	Rsa026063,K00813,2.6.1.1	Rsa026064,K00813,2.6.1.1	Rsa026489,K00430,1.11.1.7	Rsa026490,K00430,1.11.1.7	Rsa026861,K00276,1.4.3.21	Rsa026863,K00276,1.4.3.21	Rsa027218,K00815,2.6.1.5	Rsa028262,K00430,1.11.1.7	Rsa028264,K00430,1.11.1.7	Rsa028265,K00430,1.11.1.7	Rsa028266,K00430,1.11.1.7	Rsa028850,K00274,1.4.3.4	Rsa028851,K00274,1.4.3.4	Rsa029060,K00430,1.11.1.7	Rsa029061,K00430,1.11.1.7	Rsa029311,K00430,1.11.1.7	Rsa029313,K00430,1.11.1.7	Rsa029819,K00457,1.13.11.27	Rsa029922,K00430,1.11.1.7	Rsa030247,K00274,1.4.3.4	Rsa030248,K00274,1.4.3.4	Rsa030249,K00274,1.4.3.4	Rsa030892,K00430,1.11.1.7	Rsa031922,K10775,4.3.1.24	Rsa031923,K10775,4.3.1.24	Rsa033255,K00276,1.4.3.21	Rsa033256,K00276,1.4.3.21	Rsa033257,K00276,1.4.3.21	Rsa033655,K00430,1.11.1.7	Rsa034566,K00430,1.11.1.7	Rsa034819,K00430,1.11.1.7	Rsa035398,K00813,2.6.1.1	Rsa035468,K00815,2.6.1.5	Rsa035765,K00430,1.11.1.7	Rsa036213,K00430,1.11.1.7	Rsa036214,K00430,1.11.1.7	Rsa036585,K00430,1.11.1.7	Rsa036600,K00430,1.11.1.7	Rsa036946,K00815,2.6.1.5	Rsa037054,K00430,1.11.1.7	Rsa037738,K00430,1.11.1.7	Rsa037960,K00430,1.11.1.7	Rsa038170,K00430,1.11.1.7	Rsa038547,K01593,4.1.1.28	Rsa038663,K00430,1.11.1.7	Rsa039010,K00813,2.6.1.1	Rsa039033,K01593,4.1.1.28
map00361	Chlorocyclohexane and chlorobenzene degradation	138	Rsa027495,K01061,3.1.1.45	Rsa027496,K01061,3.1.1.45	Rsa027497,K01061,3.1.1.45	Rsa027906,K01078,3.1.3.2	Rsa028016,K01860,5.5.1.7	Rsa030320,K00493,1.14.14.1	Rsa030896,K01078,3.1.3.2	Rsa032058,K01101,3.1.3.41	Rsa032094,K01061,3.1.1.45	Rsa032672,K01077,3.1.3.1	Rsa032743,K01078,3.1.3.2	Rsa032995,K01563,3.8.1.5	Rsa033104,K01078,3.1.3.2	Rsa033676,K01860,5.5.1.7	Rsa035612,K01101,3.1.3.41	Rsa036561,K00493,1.14.14.1	Rsa039819,K01061,3.1.1.45	Rsa040400,K01101,3.1.3.41	Rsa041598,K01078,3.1.3.2	Rsa042498,K01101,3.1.3.41	Rsa042695,K01101,3.1.3.41	Rsa043961,K01078,3.1.3.2	Rsa045216,K01061,3.1.1.45	Rsa045217,K01061,3.1.1.45	Rsa045847,K01078,3.1.3.2	Rsa046527,K01078,3.1.3.2	Rsa047135,K01078,3.1.3.2	Rsa047490,K01061,3.1.1.45	Rsa047491,K01061,3.1.1.45	Rsa048091,K01101,3.1.3.41	Rsa048140,K01101,3.1.3.41	Rsa048375,K01078,3.1.3.2	Rsa049925,K01563,3.8.1.5	Rsa050796,K01078,3.1.3.2	Rsa053094,K01078,3.1.3.2	Rsa054393,K00493,1.14.14.1	Rsa055439,K01078,3.1.3.2	Rsa055440,K01078,3.1.3.2	Rsa055812,K01078,3.1.3.2	Rsa001489,K01101,3.1.3.41	Rsa056006,K01078,3.1.3.2	Rsa056507,K01860,5.5.1.7	Rsa057054,K01061,3.1.1.45	Rsa058278,K01101,3.1.3.41	Rsa058392,K01078,3.1.3.2	Rsa058436,K01077,3.1.3.1	Rsa058681,K01078,3.1.3.2
map00362	Benzoate degradation	21	Rsa027784,K00632,2.3.1.16	Rsa027785,K00632,2.3.1.16	Rsa027786,K00632,2.3.1.16	Rsa027787,K00632,2.3.1.16	Rsa043612,K00632,2.3.1.16	Rsa060759,K01055,3.1.1.24	Rsa061825,K01055,3.1.1.24	Rsa061826,K01055,3.1.1.24	Rsa066889,K00632,2.3.1.16	Rsa072282,K00632,2.3.1.16	Rsa075310,K00632,2.3.1.16	Rsa078219,K00632,2.3.1.16	Rsa081841,K00632,2.3.1.16	Rsa081842,K00632,2.3.1.16	Rsa083095,K01055,3.1.1.24	Rsa005428,K00632,2.3.1.16	Rsa005429,K00632,2.3.1.16	Rsa005430,K00632,2.3.1.16	Rsa005431,K00632,2.3.1.16	Rsa005432,K00632,2.3.1.16	Rsa023048,K00632,2.3.1.16
map00364	Fluorobenzoate degradation	38	Rsa027495,K01061,3.1.1.45	Rsa027496,K01061,3.1.1.45	Rsa027497,K01061,3.1.1.45	Rsa028016,K01860,5.5.1.7	Rsa032094,K01061,3.1.1.45	Rsa033676,K01860,5.5.1.7	Rsa039819,K01061,3.1.1.45	Rsa045216,K01061,3.1.1.45	Rsa045217,K01061,3.1.1.45	Rsa047490,K01061,3.1.1.45	Rsa047491,K01061,3.1.1.45	Rsa056507,K01860,5.5.1.7	Rsa057054,K01061,3.1.1.45	Rsa058816,K01860,5.5.1.7	Rsa058817,K01860,5.5.1.7	Rsa066669,K01061,3.1.1.45	Rsa067047,K01860,5.5.1.7	Rsa067048,K01860,5.5.1.7	Rsa068168,K01061,3.1.1.45	Rsa068683,K01860,5.5.1.7	Rsa070710,K01061,3.1.1.45	Rsa072566,K01860,5.5.1.7	Rsa072574,K01860,5.5.1.7	Rsa080210,K01860,5.5.1.7	Rsa082105,K01061,3.1.1.45	Rsa082410,K01061,3.1.1.45	Rsa083020,K01061,3.1.1.45	Rsa083996,K01860,5.5.1.7	Rsa084533,K01061,3.1.1.45	Rsa006288,K01061,3.1.1.45	Rsa006289,K01061,3.1.1.45	Rsa008958,K01061,3.1.1.45	Rsa010040,K01860,5.5.1.7	Rsa010041,K01860,5.5.1.7	Rsa010042,K01860,5.5.1.7	Rsa013685,K01860,5.5.1.7	Rsa013686,K01860,5.5.1.7	Rsa019464,K01860,5.5.1.7
map00380	Tryptophan metabolism	256	Rsa026162,K00626,2.3.1.9	Rsa026163,K00626,2.3.1.9	Rsa026164,K00626,2.3.1.9	Rsa026165,K00626,2.3.1.9	Rsa026166,K00626,2.3.1.9	Rsa026167,K00626,2.3.1.9	Rsa026169,K00626,2.3.1.9	Rsa026170,K00626,2.3.1.9	Rsa026438,K01867,6.1.1.2	Rsa027107,K00543,2.1.1.4	Rsa027114,K01237,3.2.1.147	Rsa027115,K01237,3.2.1.147	Rsa027116,K01237,3.2.1.147	Rsa027117,K01237,3.2.1.147	Rsa027118,K01237,3.2.1.147	Rsa027119,K01237,3.2.1.147	Rsa027690,K01237,3.2.1.147	Rsa027691,K01237,3.2.1.147	Rsa028850,K00274,1.4.3.4	Rsa028851,K00274,1.4.3.4	Rsa029944,K00626,2.3.1.9	Rsa030247,K00274,1.4.3.4	Rsa030248,K00274,1.4.3.4	Rsa030249,K00274,1.4.3.4	Rsa030320,K00493,1.14.14.1	Rsa031060,K01501,3.5.5.1	Rsa031061,K01501,3.5.5.1	Rsa031334,K01501,3.5.5.1	Rsa031543,K03392,4.1.1.45	Rsa031563,K00128,1.2.1.3	Rsa033494,K03392,4.1.1.45	Rsa035182,K03392,4.1.1.45	Rsa036425,K00128,1.2.1.3	Rsa036561,K00493,1.14.14.1	Rsa036681,K00626,2.3.1.9	Rsa036894,K03782,1.11.1.6	Rsa037288,K03781,1.11.1.6	Rsa038547,K01593,4.1.1.28	Rsa039033,K01593,4.1.1.28	Rsa039535,K03781,1.11.1.6	Rsa039536,K03781,1.11.1.6	Rsa039538,K03781,1.11.1.6	Rsa039539,K03781,1.11.1.6	Rsa039540,K03781,1.11.1.6	Rsa041545,K00128,1.2.1.3	Rsa041655,K01426,3.5.1.4	Rsa041656,K01426,3.5.1.4
map00400	Phenylalanine, tyrosine and tryptophan biosynthesis	246	Rsa026063,K00813,2.6.1.1	Rsa026064,K00813,2.6.1.1	Rsa026341,K01735,4.2.3.4	Rsa026342,K01735,4.2.3.4	Rsa026563,K00800,2.5.1.19	Rsa027218,K00815,2.6.1.5	Rsa027297,K01696,4.2.1.20	Rsa027298,K01696,4.2.1.20	Rsa027299,K01696,4.2.1.20	Rsa027459,K01736,4.2.3.5	Rsa027460,K01736,4.2.3.5	Rsa028856,K01850,5.4.99.5	Rsa028857,K01850,5.4.99.5	Rsa028858,K01850,5.4.99.5	Rsa028859,K01850,5.4.99.5	Rsa028860,K01850,5.4.99.5	Rsa028861,K01850,5.4.99.5	Rsa029051,K01695,4.2.1.20	Rsa029052,K01695,4.2.1.20	Rsa029053,K01695,4.2.1.20	Rsa029054,K01695,4.2.1.20	Rsa029486,K01696,4.2.1.20	Rsa029800,K04518,4.2.1.51	Rsa029801,K04518,4.2.1.51	Rsa029802,K04518,4.2.1.51	Rsa032221,K01626,2.5.1.54	Rsa033252,K00891,2.7.1.71	Rsa033253,K00891,2.7.1.71	Rsa033254,K00891,2.7.1.71	Rsa033394,K01657,4.1.3.27	Rsa033900,K00210,1.3.1.12	Rsa035249,K06001,4.2.1.20	Rsa035398,K00813,2.6.1.1	Rsa035468,K00815,2.6.1.5	Rsa036946,K00815,2.6.1.5	Rsa038355,K06001,4.2.1.20	Rsa039010,K00813,2.6.1.1	Rsa040186,K01696,4.2.1.20	Rsa040500,K01850,5.4.99.5	Rsa040733,K00815,2.6.1.5	Rsa040734,K00815,2.6.1.5	Rsa040735,K00815,2.6.1.5	Rsa040736,K00815,2.6.1.5	Rsa040977,K00210,1.3.1.12	Rsa040978,K00210,1.3.1.12	Rsa040994,K00800,2.5.1.19	Rsa041176,K01657,4.1.3.27
map00401	Novobiocin biosynthesis	64	Rsa026063,K00813,2.6.1.1	Rsa026064,K00813,2.6.1.1	Rsa027218,K00815,2.6.1.5	Rsa033900,K00210,1.3.1.12	Rsa035398,K00813,2.6.1.1	Rsa035468,K00815,2.6.1.5	Rsa036946,K00815,2.6.1.5	Rsa039010,K00813,2.6.1.1	Rsa040733,K00815,2.6.1.5	Rsa040734,K00815,2.6.1.5	Rsa040735,K00815,2.6.1.5	Rsa040736,K00815,2.6.1.5	Rsa040977,K00210,1.3.1.12	Rsa040978,K00210,1.3.1.12	Rsa044390,K00815,2.6.1.5	Rsa045536,K00812,2.6.1.1	Rsa045855,K00813,2.6.1.1	Rsa046381,K00815,2.6.1.5	Rsa047948,K00813,2.6.1.1	Rsa052812,K00815,2.6.1.5	Rsa052813,K00815,2.6.1.5	Rsa054911,K00813,2.6.1.1	Rsa055239,K00210,1.3.1.12	Rsa055519,K00815,2.6.1.5	Rsa000815,K00815,2.6.1.5	Rsa000816,K00815,2.6.1.5	Rsa000817,K00815,2.6.1.5	Rsa000818,K00815,2.6.1.5	Rsa000819,K00815,2.6.1.5	Rsa002704,K00813,2.6.1.1	Rsa002706,K00813,2.6.1.1	Rsa002708,K00813,2.6.1.1	Rsa056982,K00812,2.6.1.1	Rsa057318,K00813,2.6.1.1	Rsa060927,K00813,2.6.1.1	Rsa065759,K00813,2.6.1.1	Rsa065760,K00813,2.6.1.1	Rsa066440,K00815,2.6.1.5	Rsa066441,K00815,2.6.1.5	Rsa068364,K00813,2.6.1.1	Rsa069522,K00813,2.6.1.1	Rsa069523,K00813,2.6.1.1	Rsa071792,K00813,2.6.1.1	Rsa072875,K00210,1.3.1.12	Rsa073472,K00815,2.6.1.5	Rsa074647,K00817,2.6.1.9	Rsa075707,K00815,2.6.1.5
map00410	beta-Alanine metabolism	165	Rsa026624,K01580,4.1.1.15	Rsa026625,K01580,4.1.1.15	Rsa026644,K01578,4.1.1.9	Rsa026861,K00276,1.4.3.21	Rsa026863,K00276,1.4.3.21	Rsa028359,K00797,2.5.1.16	Rsa028360,K00797,2.5.1.16	Rsa029508,K00797,2.5.1.16	Rsa029979,K01431,3.5.1.6	Rsa030294,K00797,2.5.1.16	Rsa030295,K00797,2.5.1.16	Rsa031563,K00128,1.2.1.3	Rsa032105,K01431,3.5.1.6	Rsa033255,K00276,1.4.3.21	Rsa033256,K00276,1.4.3.21	Rsa033257,K00276,1.4.3.21	Rsa034096,K00797,2.5.1.16	Rsa034097,K00797,2.5.1.16	Rsa034666,K05605,3.1.2.4	Rsa036024,K05605,3.1.2.4	Rsa036425,K00128,1.2.1.3	Rsa039895,K05605,3.1.2.4	Rsa039896,K05605,3.1.2.4	Rsa041545,K00128,1.2.1.3	Rsa041938,K00276,1.4.3.21	Rsa041939,K00276,1.4.3.21	Rsa042670,K00128,1.2.1.3	Rsa042902,K00128,1.2.1.3	Rsa042903,K00128,1.2.1.3	Rsa044079,K00128,1.2.1.3	Rsa044080,K00128,1.2.1.3	Rsa044295,K00797,2.5.1.16	Rsa044657,K00207,1.3.1.2	Rsa044755,K01578,4.1.1.9	Rsa047468,K05605,3.1.2.4	Rsa047677,K01918,6.3.2.1	Rsa048047,K01431,3.5.1.6	Rsa048351,K00276,1.4.3.21	Rsa050897,K00276,1.4.3.21	Rsa051729,K00128,1.2.1.3	Rsa051971,K00797,2.5.1.16	Rsa052477,K00207,1.3.1.2	Rsa052745,K00128,1.2.1.3	Rsa053297,K00797,2.5.1.16	Rsa053319,K01580,4.1.1.15	Rsa053320,K01580,4.1.1.15	Rsa053559,K00249,1.3.99.3
map00430	Taurine and hypotaurine metabolism	51	Rsa026624,K01580,4.1.1.15	Rsa026625,K01580,4.1.1.15	Rsa026810,K00681,2.3.2.2	Rsa026811,K00681,2.3.2.2	Rsa026812,K00681,2.3.2.2	Rsa029207,K00681,2.3.2.2	Rsa030256,K10712,1.13.11.19	Rsa031230,K10712,1.13.11.19	Rsa032033,K10712,1.13.11.19	Rsa039179,K03119,1.14.11.17	Rsa040380,K00681,2.3.2.2	Rsa042084,K00681,2.3.2.2	Rsa053319,K01580,4.1.1.15	Rsa053320,K01580,4.1.1.15	Rsa055172,K10712,1.13.11.19	Rsa056310,K10712,1.13.11.19	Rsa057393,K00681,2.3.2.2	Rsa058879,K00681,2.3.2.2	Rsa058880,K00681,2.3.2.2	Rsa059890,K01580,4.1.1.15	Rsa064185,K03119,1.14.11.17	Rsa066047,K01580,4.1.1.15	Rsa066048,K01580,4.1.1.15	Rsa068901,K10712,1.13.11.19	Rsa068902,K10712,1.13.11.19	Rsa069784,K10712,1.13.11.19	Rsa069785,K10712,1.13.11.19	Rsa069786,K10712,1.13.11.19	Rsa070632,K10712,1.13.11.19	Rsa071257,K10712,1.13.11.19	Rsa072613,K01580,4.1.1.15	Rsa072614,K01580,4.1.1.15	Rsa072864,K10712,1.13.11.19	Rsa073125,K00456,1.13.11.20	Rsa073591,K10712,1.13.11.19	Rsa075679,K00681,2.3.2.2	Rsa076612,K00925,2.7.2.1	Rsa077708,K10712,1.13.11.19	Rsa079482,K00681,2.3.2.2	Rsa003905,K01580,4.1.1.15	Rsa003907,K01580,4.1.1.15	Rsa003908,K01580,4.1.1.15	Rsa085985,K10712,1.13.11.19	Rsa007693,K10712,1.13.11.19	Rsa007694,K10712,1.13.11.19	Rsa008626,K10712,1.13.11.19	Rsa015180,K01580,4.1.1.15
map00440	Phosphonate and phosphinate metabolism	51	Rsa026676,K00967,2.7.7.14	Rsa026677,K00967,2.7.7.14	Rsa029809,K00968,2.7.7.15	Rsa029810,K00968,2.7.7.15	Rsa029811,K00968,2.7.7.15	Rsa029812,K00968,2.7.7.15	Rsa029813,K00968,2.7.7.15	Rsa034749,K00993,2.7.8.1	Rsa034750,K00993,2.7.8.1	Rsa034751,K00993,2.7.8.1	Rsa039783,K00968,2.7.7.15	Rsa039784,K00968,2.7.7.15	Rsa039785,K00968,2.7.7.15	Rsa043483,K00993,2.7.8.1	Rsa043741,K00968,2.7.7.15	Rsa043742,K00968,2.7.7.15	Rsa046429,K00993,2.7.8.1	Rsa047429,K00993,2.7.8.1	Rsa047430,K00993,2.7.8.1	Rsa047431,K00993,2.7.8.1	Rsa048270,K00993,2.7.8.1	Rsa055689,K00968,2.7.7.15	Rsa055690,K00968,2.7.7.15	Rsa058352,K00993,2.7.8.1	Rsa058909,K00967,2.7.7.14	Rsa058910,K00967,2.7.7.14	Rsa066084,K00967,2.7.7.14	Rsa066085,K00967,2.7.7.14	Rsa066086,K00967,2.7.7.14	Rsa068492,K00968,2.7.7.15	Rsa071263,K00993,2.7.8.1	Rsa071785,K00968,2.7.7.15	Rsa074151,K00993,2.7.8.1	Rsa074152,K00993,2.7.8.1	Rsa074153,K00993,2.7.8.1	Rsa076308,K00967,2.7.7.14	Rsa084482,K00993,2.7.8.1	Rsa084483,K00993,2.7.8.1	Rsa086241,K00967,2.7.7.14	Rsa008686,K00968,2.7.7.15	Rsa008687,K00968,2.7.7.15	Rsa008688,K00968,2.7.7.15	Rsa010830,K00967,2.7.7.14	Rsa013019,K00993,2.7.8.1	Rsa013020,K00993,2.7.8.1	Rsa013021,K00993,2.7.8.1	Rsa013022,K00993,2.7.8.1
map00450	Selenocompound metabolism	290	Rsa026013,K01763,4.4.1.16	Rsa026051,K00860,2.7.1.25	Rsa026052,K00860,2.7.1.25	Rsa026053,K00860,2.7.1.25	Rsa026054,K00860,2.7.1.25	Rsa026470,K00392,1.8.7.1	Rsa026471,K00392,1.8.7.1	Rsa026810,K00681,2.3.2.2	Rsa026811,K00681,2.3.2.2	Rsa026812,K00681,2.3.2.2	Rsa027258,K00958,2.7.7.4	Rsa029207,K00681,2.3.2.2	Rsa029257,K00958,2.7.7.4	Rsa029258,K00958,2.7.7.4	Rsa029259,K00958,2.7.7.4	Rsa029514,K01738,2.5.1.47	Rsa029515,K01738,2.5.1.47	Rsa029517,K01738,2.5.1.47	Rsa029518,K01738,2.5.1.47	Rsa030166,K01739,2.5.1.48	Rsa030167,K01739,2.5.1.48	Rsa030168,K01739,2.5.1.48	Rsa030668,K01763,4.4.1.16	Rsa030669,K01763,4.4.1.16	Rsa030670,K01763,4.4.1.16	Rsa030671,K01763,4.4.1.16	Rsa030893,K01738,2.5.1.47	Rsa031030,K01738,2.5.1.47	Rsa031031,K01738,2.5.1.47	Rsa031132,K01738,2.5.1.47	Rsa031205,K00958,2.7.7.4	Rsa032379,K00789,2.5.1.6	Rsa033101,K01874,6.1.1.10	Rsa033198,K00789,2.5.1.6	Rsa036011,K00789,2.5.1.6	Rsa036482,K00392,1.8.7.1	Rsa036647,K00392,1.8.7.1	Rsa037277,K01738,2.5.1.47	Rsa038268,K00392,1.8.7.1	Rsa038886,K00958,2.7.7.4	Rsa039221,K00789,2.5.1.6	Rsa039430,K01251,3.3.1.1	Rsa039434,K01251,3.3.1.1	Rsa039769,K00789,2.5.1.6	Rsa039770,K00789,2.5.1.6	Rsa039894,K01738,2.5.1.47	Rsa040380,K00681,2.3.2.2
map00460	Cyanoamino acid metabolism	263	Rsa026796,K01424,3.5.1.1	Rsa026797,K01424,3.5.1.1	Rsa026810,K00681,2.3.2.2	Rsa026811,K00681,2.3.2.2	Rsa026812,K00681,2.3.2.2	Rsa027253,K05349,3.2.1.21	Rsa027254,K05349,3.2.1.21	Rsa027255,K05349,3.2.1.21	Rsa028344,K01188,3.2.1.21	Rsa028345,K01188,3.2.1.21	Rsa028880,K00600,2.1.2.1	Rsa029207,K00681,2.3.2.2	Rsa029288,K01188,3.2.1.21	Rsa029289,K01188,3.2.1.21	Rsa029661,K01188,3.2.1.21	Rsa029778,K01188,3.2.1.21	Rsa031060,K01501,3.5.5.1	Rsa031061,K01501,3.5.5.1	Rsa031334,K01501,3.5.5.1	Rsa031943,K01188,3.2.1.21	Rsa033345,K05349,3.2.1.21	Rsa033841,K01188,3.2.1.21	Rsa034543,K05349,3.2.1.21	Rsa034544,K05349,3.2.1.21	Rsa036007,K05350,3.2.1.21	Rsa037091,K01188,3.2.1.21	Rsa037525,K08248,4.1.2.10	Rsa038720,K01188,3.2.1.21	Rsa039164,K08248,4.1.2.10	Rsa039248,K01188,3.2.1.21	Rsa040180,K00600,2.1.2.1	Rsa040181,K00600,2.1.2.1	Rsa040332,K00600,2.1.2.1	Rsa040380,K00681,2.3.2.2	Rsa040937,K01188,3.2.1.21	Rsa040938,K01188,3.2.1.21	Rsa040939,K01188,3.2.1.21	Rsa040940,K01188,3.2.1.21	Rsa040941,K01188,3.2.1.21	Rsa040942,K01188,3.2.1.21	Rsa041111,K01188,3.2.1.21	Rsa041655,K01426,3.5.1.4	Rsa041656,K01426,3.5.1.4	Rsa041657,K01426,3.5.1.4	Rsa042084,K00681,2.3.2.2	Rsa042212,K01501,3.5.5.1	Rsa042928,K01188,3.2.1.21
map00471	D-Glutamine and D-glutamate metabolism	30	Rsa026032,K00261,1.4.1.3	Rsa026033,K00261,1.4.1.3	Rsa026034,K00261,1.4.1.3	Rsa026035,K00261,1.4.1.3	Rsa026036,K00261,1.4.1.3	Rsa026037,K00261,1.4.1.3	Rsa026038,K00261,1.4.1.3	Rsa046353,K00261,1.4.1.3	Rsa047092,K00261,1.4.1.3	Rsa055106,K00261,1.4.1.3	Rsa002456,K00261,1.4.1.3	Rsa002457,K00261,1.4.1.3	Rsa002459,K00261,1.4.1.3	Rsa002463,K00261,1.4.1.3	Rsa062920,K01425,3.5.1.2	Rsa063269,K00261,1.4.1.3	Rsa064162,K00261,1.4.1.3	Rsa065058,K00261,1.4.1.3	Rsa065061,K00261,1.4.1.3	Rsa065745,K00261,1.4.1.3	Rsa080489,K00261,1.4.1.3	Rsa084285,K00261,1.4.1.3	Rsa007568,K00261,1.4.1.3	Rsa015503,K00261,1.4.1.3	Rsa015504,K00261,1.4.1.3	Rsa019482,K00261,1.4.1.3	Rsa020191,K00261,1.4.1.3	Rsa020997,K00261,1.4.1.3	Rsa021972,K00261,1.4.1.3	Rsa024745,K00261,1.4.1.3
map00473	D-Alanine metabolism	8	Rsa030955,K01921,6.3.2.4	Rsa048938,K01921,6.3.2.4	Rsa085790,K01921,6.3.2.4	Rsa008140,K01921,6.3.2.4	Rsa018351,K01921,6.3.2.4	Rsa018698,K01921,6.3.2.4	Rsa020127,K01921,6.3.2.4	Rsa020128,K01921,6.3.2.4
map00480	Glutathione metabolism	415	Rsa025974,K00036,1.1.1.49	Rsa026195,K00799,2.5.1.18	Rsa026196,K00799,2.5.1.18	Rsa026641,K00799,2.5.1.18	Rsa026744,K01919,6.3.2.2	Rsa026745,K01919,6.3.2.2	Rsa026746,K01919,6.3.2.2	Rsa026747,K01919,6.3.2.2	Rsa026810,K00681,2.3.2.2	Rsa026811,K00681,2.3.2.2	Rsa026812,K00681,2.3.2.2	Rsa026831,K00799,2.5.1.18	Rsa026832,K00799,2.5.1.18	Rsa026833,K00799,2.5.1.18	Rsa026932,K00036,1.1.1.49	Rsa026933,K00036,1.1.1.49	Rsa027038,K00031,1.1.1.42	Rsa027110,K00434,1.11.1.11	Rsa027111,K00434,1.11.1.11	Rsa027112,K00434,1.11.1.11	Rsa027113,K00434,1.11.1.11	Rsa027448,K00434,1.11.1.11	Rsa027449,K00434,1.11.1.11	Rsa027450,K00434,1.11.1.11	Rsa028359,K00797,2.5.1.16	Rsa028360,K00797,2.5.1.16	Rsa029160,K00799,2.5.1.18	Rsa029207,K00681,2.3.2.2	Rsa029292,K00033,1.1.1.44	Rsa029508,K00797,2.5.1.16	Rsa029912,K00434,1.11.1.11	Rsa030197,K00799,2.5.1.18	Rsa030294,K00797,2.5.1.16	Rsa030295,K00797,2.5.1.16	Rsa030296,K00432,1.11.1.9	Rsa030698,K00799,2.5.1.18	Rsa030920,K00799,2.5.1.18	Rsa031108,K00799,2.5.1.18	Rsa031109,K00799,2.5.1.18	Rsa032388,K00799,2.5.1.18	Rsa032865,K00799,2.5.1.18	Rsa034096,K00797,2.5.1.16	Rsa034097,K00797,2.5.1.16	Rsa034500,K00432,1.11.1.9	Rsa034501,K00432,1.11.1.9	Rsa035068,K00799,2.5.1.18	Rsa035307,K00799,2.5.1.18
map00500	Starch and sucrose metabolism	1180	Rsa025904,K01051,3.1.1.11	Rsa026318,K01087,3.1.3.12	Rsa026380,K01199,3.2.1.39	Rsa026574,K00963,2.7.7.9	Rsa026575,K00963,2.7.7.9	Rsa026708,K01199,3.2.1.39	Rsa026709,K01199,3.2.1.39	Rsa026710,K01199,3.2.1.39	Rsa026711,K01199,3.2.1.39	Rsa026712,K01199,3.2.1.39	Rsa026713,K01199,3.2.1.39	Rsa027143,K00699,2.4.1.17	Rsa027145,K00699,2.4.1.17	Rsa027146,K00699,2.4.1.17	Rsa027147,K00699,2.4.1.17	Rsa027167,K00699,2.4.1.17	Rsa027253,K05349,3.2.1.21	Rsa027254,K05349,3.2.1.21	Rsa027255,K05349,3.2.1.21	Rsa027284,K01810,5.3.1.9	Rsa027333,K01051,3.1.1.11	Rsa027334,K01051,3.1.1.11	Rsa027539,K00706,2.4.1.34	Rsa027650,K00699,2.4.1.17	Rsa027667,K00699,2.4.1.17	Rsa027703,K00699,2.4.1.17	Rsa027774,K01193,3.2.1.26	Rsa027944,K01184,3.2.1.15	Rsa028007,K00844,2.7.1.1	Rsa028008,K00844,2.7.1.1	Rsa028177,K01193,3.2.1.26	Rsa028344,K01188,3.2.1.21	Rsa028345,K01188,3.2.1.21	Rsa028494,K01051,3.1.1.11	Rsa028495,K01051,3.1.1.11	Rsa028496,K01051,3.1.1.11	Rsa028497,K01051,3.1.1.11	Rsa028562,K00699,2.4.1.17	Rsa028688,K01199,3.2.1.39	Rsa028689,K01213,3.2.1.67	Rsa028835,K01051,3.1.1.11	Rsa028841,K01810,5.3.1.9	Rsa028842,K01810,5.3.1.9	Rsa028905,K01193,3.2.1.26	Rsa028906,K01193,3.2.1.26	Rsa029058,K01199,3.2.1.39	Rsa029059,K01199,3.2.1.39
map00510	N-Glycan biosynthesis	138	Rsa026048,K01230,3.2.1.113	Rsa026049,K01230,3.2.1.113	Rsa026050,K01230,3.2.1.113	Rsa026672,K01231,3.2.1.114	Rsa026673,K01231,3.2.1.114	Rsa027152,K01001,2.7.8.15	Rsa027153,K01001,2.7.8.15	Rsa027154,K01001,2.7.8.15	Rsa027155,K01001,2.7.8.15	Rsa027156,K01001,2.7.8.15	Rsa027950,K07432,2.4.1.141	Rsa029532,K00721,2.4.1.83	Rsa030343,K01230,3.2.1.113	Rsa032080,K00737,2.4.1.144	Rsa032482,K00753,2.4.1.214	Rsa033549,K01230,3.2.1.113	Rsa033550,K01230,3.2.1.113	Rsa033919,K00729,2.4.1.117	Rsa034191,K07252,3.6.1.43	Rsa034913,K00737,2.4.1.144	Rsa034914,K00737,2.4.1.144	Rsa035454,K07441,2.4.1.141	Rsa041283,K01230,3.2.1.113	Rsa041284,K01230,3.2.1.113	Rsa045093,K01230,3.2.1.113	Rsa046617,K00736,2.4.1.143	Rsa046735,K01231,3.2.1.114	Rsa048161,K03842,2.4.1.142	Rsa049413,K03847,2.4.1.130	Rsa049896,K00729,2.4.1.117	Rsa051135,K07432,2.4.1.141	Rsa052181,K00737,2.4.1.144	Rsa052557,K07151,2.4.1.119	Rsa052978,K03850,2.4.1.-	Rsa053103,K03845,2.4.1.130	Rsa053104,K03845,2.4.1.130	Rsa054121,K00736,2.4.1.143	Rsa056074,K07441,2.4.1.141	Rsa056952,K03847,2.4.1.130	Rsa057092,K03849,2.4.1.-	Rsa057265,K00737,2.4.1.144	Rsa057266,K00737,2.4.1.144	Rsa057303,K03842,2.4.1.142	Rsa057304,K03842,2.4.1.142	Rsa057941,K03846,2.4.1.-	Rsa057942,K03846,2.4.1.-	Rsa058138,K01230,3.2.1.113
map00511	Other glycan degradation	107	Rsa026871,K01190,3.2.1.23	Rsa027733,K01190,3.2.1.23	Rsa028298,K01192,3.2.1.25	Rsa030822,K01190,3.2.1.23	Rsa032398,K01190,3.2.1.23	Rsa032399,K01190,3.2.1.23	Rsa032400,K01190,3.2.1.23	Rsa035234,K01190,3.2.1.23	Rsa036080,K01190,3.2.1.23	Rsa037631,K01190,3.2.1.23	Rsa038100,K01190,3.2.1.23	Rsa038899,K01190,3.2.1.23	Rsa040689,K01190,3.2.1.23	Rsa040690,K01190,3.2.1.23	Rsa040691,K01190,3.2.1.23	Rsa040692,K01190,3.2.1.23	Rsa043160,K01190,3.2.1.23	Rsa043763,K01190,3.2.1.23	Rsa044363,K01191,3.2.1.24	Rsa044452,K01206,3.2.1.51	Rsa044605,K01227,3.2.1.96	Rsa044606,K01227,3.2.1.96	Rsa045430,K01190,3.2.1.23	Rsa045763,K01191,3.2.1.24	Rsa045764,K01191,3.2.1.24	Rsa046044,K01190,3.2.1.23	Rsa048600,K01190,3.2.1.23	Rsa051519,K01190,3.2.1.23	Rsa051912,K01190,3.2.1.23	Rsa052532,K01190,3.2.1.23	Rsa054783,K01190,3.2.1.23	Rsa054784,K01190,3.2.1.23	Rsa055458,K01190,3.2.1.23	Rsa055459,K01190,3.2.1.23	Rsa000438,K01190,3.2.1.23	Rsa000439,K01190,3.2.1.23	Rsa000440,K01190,3.2.1.23	Rsa000441,K01190,3.2.1.23	Rsa000442,K01190,3.2.1.23	Rsa000443,K01190,3.2.1.23	Rsa000444,K01190,3.2.1.23	Rsa000445,K01190,3.2.1.23	Rsa000446,K01190,3.2.1.23	Rsa056392,K01227,3.2.1.96	Rsa057884,K01192,3.2.1.25	Rsa058183,K01227,3.2.1.96	Rsa058184,K01227,3.2.1.96
map00512	Mucin type O-Glycan biosynthesis	10	Rsa032786,K03368,2.4.99.4	Rsa052846,K00731,2.4.1.122	Rsa002741,K00731,2.4.1.122	Rsa002744,K00731,2.4.1.122	Rsa002746,K00731,2.4.1.122	Rsa002747,K00731,2.4.1.122	Rsa073300,K00731,2.4.1.122	Rsa077704,K00780,2.4.99.4	Rsa080770,K03368,2.4.99.4	Rsa010336,K03368,2.4.99.4
map00513	Various types of N-glycan biosynthesis	26	Rsa026048,K01230,3.2.1.113	Rsa026049,K01230,3.2.1.113	Rsa026050,K01230,3.2.1.113	Rsa030343,K01230,3.2.1.113	Rsa033549,K01230,3.2.1.113	Rsa033550,K01230,3.2.1.113	Rsa041283,K01230,3.2.1.113	Rsa041284,K01230,3.2.1.113	Rsa045093,K01230,3.2.1.113	Rsa058138,K01230,3.2.1.113	Rsa058241,K01230,3.2.1.113	Rsa058242,K01230,3.2.1.113	Rsa059545,K01230,3.2.1.113	Rsa059546,K01230,3.2.1.113	Rsa060766,K01230,3.2.1.113	Rsa065749,K01230,3.2.1.113	Rsa068976,K01230,3.2.1.113	Rsa068977,K01230,3.2.1.113	Rsa082943,K01230,3.2.1.113	Rsa006792,K01230,3.2.1.113	Rsa008648,K01230,3.2.1.113	Rsa008649,K01230,3.2.1.113	Rsa009467,K01230,3.2.1.113	Rsa012866,K01230,3.2.1.113	Rsa012867,K01230,3.2.1.113	Rsa014732,K01230,3.2.1.113
map00514	Other types of O-glycan biosynthesis	7	Rsa035563,K00728,2.4.1.109	Rsa055808,K00728,2.4.1.109	Rsa008872,K00728,2.4.1.109	Rsa008873,K00728,2.4.1.109	Rsa008874,K00728,2.4.1.109	Rsa008875,K00728,2.4.1.109	Rsa008876,K00728,2.4.1.109
map00520	Amino sugar and nucleotide sugar metabolism	430	Rsa025917,K01183,3.2.1.14	Rsa026526,K00849,2.7.1.6	Rsa026527,K00849,2.7.1.6	Rsa026528,K00849,2.7.1.6	Rsa026574,K00963,2.7.7.9	Rsa026575,K00963,2.7.7.9	Rsa027284,K01810,5.3.1.9	Rsa027624,K01840,5.4.2.8	Rsa027625,K01840,5.4.2.8	Rsa027994,K00326,1.6.2.2	Rsa027995,K00326,1.6.2.2	Rsa028007,K00844,2.7.1.1	Rsa028008,K00844,2.7.1.1	Rsa028505,K01183,3.2.1.14	Rsa028506,K01183,3.2.1.14	Rsa028566,K01183,3.2.1.14	Rsa028567,K01183,3.2.1.14	Rsa028841,K01810,5.3.1.9	Rsa028842,K01810,5.3.1.9	Rsa029176,K00326,1.6.2.2	Rsa029177,K00326,1.6.2.2	Rsa029179,K00326,1.6.2.2	Rsa029355,K00847,2.7.1.4	Rsa029356,K00847,2.7.1.4	Rsa029358,K00847,2.7.1.4	Rsa029366,K00326,1.6.2.2	Rsa029367,K00326,1.6.2.2	Rsa029521,K01711,4.2.1.47	Rsa030068,K01840,5.4.2.8	Rsa030609,K00847,2.7.1.4	Rsa030637,K00975,2.7.7.27	Rsa031856,K01183,3.2.1.14	Rsa032014,K00971,2.7.7.22	Rsa032281,K00326,1.6.2.2	Rsa032282,K00326,1.6.2.2	Rsa032354,K00012,1.1.1.22	Rsa032668,K01784,5.1.3.2	Rsa033588,K01840,5.4.2.8	Rsa033979,K00698,2.4.1.16	Rsa033980,K00698,2.4.1.16	Rsa033981,K00698,2.4.1.16	Rsa034086,K01836,5.4.2.3	Rsa034087,K01836,5.4.2.3	Rsa034088,K01836,5.4.2.3	Rsa034183,K00971,2.7.7.22	Rsa034399,K01183,3.2.1.14	Rsa034828,K00884,2.7.1.59
map00521	Streptomycin biosynthesis	158	Rsa027348,K01710,4.2.1.46	Rsa028007,K00844,2.7.1.1	Rsa028008,K00844,2.7.1.1	Rsa030394,K01858,5.5.1.4	Rsa031568,K00067,1.1.1.133	Rsa032932,K01710,4.2.1.46	Rsa033467,K01092,3.1.3.25	Rsa034850,K00010,1.1.1.18	Rsa036587,K01710,4.2.1.46	Rsa037114,K01858,5.5.1.4	Rsa040564,K01710,4.2.1.46	Rsa041256,K00844,2.7.1.1	Rsa041257,K00844,2.7.1.1	Rsa041258,K00844,2.7.1.1	Rsa041378,K01858,5.5.1.4	Rsa041379,K01858,5.5.1.4	Rsa041380,K01835,5.4.2.2	Rsa041439,K01835,5.4.2.2	Rsa041440,K01835,5.4.2.2	Rsa042170,K00067,1.1.1.133	Rsa043023,K00010,1.1.1.18	Rsa043024,K00010,1.1.1.18	Rsa043025,K00010,1.1.1.18	Rsa043145,K01710,4.2.1.46	Rsa043146,K01710,4.2.1.46	Rsa043468,K01092,3.1.3.25	Rsa044984,K01710,4.2.1.46	Rsa046340,K00844,2.7.1.1	Rsa049701,K01710,4.2.1.46	Rsa049786,K01710,4.2.1.46	Rsa050765,K01710,4.2.1.46	Rsa052054,K01710,4.2.1.46	Rsa052055,K01710,4.2.1.46	Rsa052126,K01858,5.5.1.4	Rsa052127,K01858,5.5.1.4	Rsa052128,K01858,5.5.1.4	Rsa053481,K01835,5.4.2.2	Rsa053561,K01858,5.5.1.4	Rsa054333,K01710,4.2.1.46	Rsa054677,K01835,5.4.2.2	Rsa055122,K01710,4.2.1.46	Rsa055123,K01710,4.2.1.46	Rsa055194,K00844,2.7.1.1	Rsa055195,K00844,2.7.1.1	Rsa055210,K01710,4.2.1.46	Rsa055211,K01710,4.2.1.46	Rsa055557,K01092,3.1.3.25
map00523	Polyketide sugar unit biosynthesis	78	Rsa027348,K01710,4.2.1.46	Rsa031568,K00067,1.1.1.133	Rsa032932,K01710,4.2.1.46	Rsa036587,K01710,4.2.1.46	Rsa040564,K01710,4.2.1.46	Rsa042170,K00067,1.1.1.133	Rsa043145,K01710,4.2.1.46	Rsa043146,K01710,4.2.1.46	Rsa044984,K01710,4.2.1.46	Rsa049701,K01710,4.2.1.46	Rsa049786,K01710,4.2.1.46	Rsa050765,K01710,4.2.1.46	Rsa052054,K01710,4.2.1.46	Rsa052055,K01710,4.2.1.46	Rsa054333,K01710,4.2.1.46	Rsa055122,K01710,4.2.1.46	Rsa055123,K01710,4.2.1.46	Rsa055210,K01710,4.2.1.46	Rsa055211,K01710,4.2.1.46	Rsa055696,K01710,4.2.1.46	Rsa000800,K01710,4.2.1.46	Rsa000801,K01710,4.2.1.46	Rsa000802,K01710,4.2.1.46	Rsa000803,K01710,4.2.1.46	Rsa000804,K01710,4.2.1.46	Rsa000805,K01710,4.2.1.46	Rsa000806,K01710,4.2.1.46	Rsa000807,K01710,4.2.1.46	Rsa000808,K01710,4.2.1.46	Rsa056137,K01710,4.2.1.46	Rsa056138,K01710,4.2.1.46	Rsa058179,K01710,4.2.1.46	Rsa059471,K01710,4.2.1.46	Rsa065155,K01710,4.2.1.46	Rsa065156,K01710,4.2.1.46	Rsa065179,K01710,4.2.1.46	Rsa065281,K01710,4.2.1.46	Rsa065282,K01710,4.2.1.46	Rsa066549,K01710,4.2.1.46	Rsa066550,K01710,4.2.1.46	Rsa077115,K01710,4.2.1.46	Rsa077805,K01710,4.2.1.46	Rsa079604,K01710,4.2.1.46	Rsa079605,K01710,4.2.1.46	Rsa080440,K01710,4.2.1.46	Rsa081532,K01710,4.2.1.46	Rsa004126,K01710,4.2.1.46
map00524	Butirosin and neomycin biosynthesis	36	Rsa028007,K00844,2.7.1.1	Rsa028008,K00844,2.7.1.1	Rsa041256,K00844,2.7.1.1	Rsa041257,K00844,2.7.1.1	Rsa041258,K00844,2.7.1.1	Rsa046340,K00844,2.7.1.1	Rsa055194,K00844,2.7.1.1	Rsa055195,K00844,2.7.1.1	Rsa058962,K00844,2.7.1.1	Rsa061054,K00844,2.7.1.1	Rsa063716,K00844,2.7.1.1	Rsa064576,K00844,2.7.1.1	Rsa064577,K00844,2.7.1.1	Rsa073619,K00844,2.7.1.1	Rsa078700,K00844,2.7.1.1	Rsa080063,K00844,2.7.1.1	Rsa083811,K00844,2.7.1.1	Rsa083812,K00844,2.7.1.1	Rsa083924,K00844,2.7.1.1	Rsa007729,K00844,2.7.1.1	Rsa007730,K00844,2.7.1.1	Rsa013905,K00844,2.7.1.1	Rsa013906,K00844,2.7.1.1	Rsa013907,K00844,2.7.1.1	Rsa013908,K00844,2.7.1.1	Rsa013909,K00844,2.7.1.1	Rsa013910,K00844,2.7.1.1	Rsa013911,K00844,2.7.1.1	Rsa013912,K00844,2.7.1.1	Rsa017017,K00844,2.7.1.1	Rsa017926,K00844,2.7.1.1	Rsa020029,K00844,2.7.1.1	Rsa023735,K00844,2.7.1.1	Rsa023736,K00844,2.7.1.1	Rsa023737,K00844,2.7.1.1	Rsa024167,K00844,2.7.1.1
map00531	Glycosaminoglycan degradation	19	Rsa031795,K07964,3.2.1.-	Rsa044336,K10532,2.3.1.78	Rsa048486,K07964,3.2.1.-	Rsa053312,K07964,3.2.1.-	Rsa053530,K01136,3.1.6.13	Rsa059183,K07964,3.2.1.-	Rsa063200,K01205,3.2.1.50	Rsa069358,K07964,3.2.1.-	Rsa069359,K07964,3.2.1.-	Rsa069360,K07964,3.2.1.-	Rsa077131,K07964,3.2.1.-	Rsa081399,K01205,3.2.1.50	Rsa082402,K10532,2.3.1.78	Rsa003884,K07964,3.2.1.-	Rsa003885,K07964,3.2.1.-	Rsa003886,K07964,3.2.1.-	Rsa084411,K07964,3.2.1.-	Rsa009644,K01205,3.2.1.50	Rsa009645,K01205,3.2.1.50
map00532	Glycosaminoglycan biosynthesis - chondroitin sulfate	125	Rsa028668,K00734,2.4.1.134	Rsa029220,K00734,2.4.1.134	Rsa029221,K00734,2.4.1.134	Rsa029222,K00734,2.4.1.134	Rsa029223,K00734,2.4.1.134	Rsa030649,K00771,2.4.2.26	Rsa030889,K00734,2.4.1.134	Rsa030923,K00771,2.4.2.26	Rsa031162,K10157,2.4.1.135	Rsa031163,K10157,2.4.1.135	Rsa031206,K00734,2.4.1.134	Rsa031207,K00734,2.4.1.134	Rsa032867,K00771,2.4.2.26	Rsa032868,K00771,2.4.2.26	Rsa032869,K00771,2.4.2.26	Rsa032870,K00771,2.4.2.26	Rsa032871,K00771,2.4.2.26	Rsa032930,K00734,2.4.1.134	Rsa035295,K00734,2.4.1.134	Rsa036697,K00734,2.4.1.134	Rsa042380,K00734,2.4.1.134	Rsa042381,K00734,2.4.1.134	Rsa044199,K10157,2.4.1.135	Rsa048258,K00734,2.4.1.134	Rsa048259,K00734,2.4.1.134	Rsa048737,K00771,2.4.2.26	Rsa048738,K00771,2.4.2.26	Rsa048756,K00771,2.4.2.26	Rsa052028,K00734,2.4.1.134	Rsa052029,K00734,2.4.1.134	Rsa052030,K00734,2.4.1.134	Rsa053480,K00734,2.4.1.134	Rsa053620,K00771,2.4.2.26	Rsa054070,K00771,2.4.2.26	Rsa054323,K00734,2.4.1.134	Rsa054709,K10157,2.4.1.135	Rsa054808,K00734,2.4.1.134	Rsa000716,K00734,2.4.1.134	Rsa000717,K00734,2.4.1.134	Rsa000718,K00734,2.4.1.134	Rsa001307,K00771,2.4.2.26	Rsa001309,K00771,2.4.2.26	Rsa001310,K00771,2.4.2.26	Rsa056716,K00734,2.4.1.134	Rsa056717,K00734,2.4.1.134	Rsa056844,K00771,2.4.2.26	Rsa056845,K00771,2.4.2.26
map00533	Glycosaminoglycan biosynthesis - keratan sulfate	4	Rsa032786,K03368,2.4.99.4	Rsa077704,K00780,2.4.99.4	Rsa080770,K03368,2.4.99.4	Rsa010336,K03368,2.4.99.4
map00534	Glycosaminoglycan biosynthesis - heparan sulfate	125	Rsa028668,K00734,2.4.1.134	Rsa029220,K00734,2.4.1.134	Rsa029221,K00734,2.4.1.134	Rsa029222,K00734,2.4.1.134	Rsa029223,K00734,2.4.1.134	Rsa030649,K00771,2.4.2.26	Rsa030889,K00734,2.4.1.134	Rsa030923,K00771,2.4.2.26	Rsa031162,K10157,2.4.1.135	Rsa031163,K10157,2.4.1.135	Rsa031206,K00734,2.4.1.134	Rsa031207,K00734,2.4.1.134	Rsa032867,K00771,2.4.2.26	Rsa032868,K00771,2.4.2.26	Rsa032869,K00771,2.4.2.26	Rsa032870,K00771,2.4.2.26	Rsa032871,K00771,2.4.2.26	Rsa032930,K00734,2.4.1.134	Rsa035295,K00734,2.4.1.134	Rsa036697,K00734,2.4.1.134	Rsa042380,K00734,2.4.1.134	Rsa042381,K00734,2.4.1.134	Rsa044199,K10157,2.4.1.135	Rsa048258,K00734,2.4.1.134	Rsa048259,K00734,2.4.1.134	Rsa048737,K00771,2.4.2.26	Rsa048738,K00771,2.4.2.26	Rsa048756,K00771,2.4.2.26	Rsa052028,K00734,2.4.1.134	Rsa052029,K00734,2.4.1.134	Rsa052030,K00734,2.4.1.134	Rsa053480,K00734,2.4.1.134	Rsa053620,K00771,2.4.2.26	Rsa054070,K00771,2.4.2.26	Rsa054323,K00734,2.4.1.134	Rsa054709,K10157,2.4.1.135	Rsa054808,K00734,2.4.1.134	Rsa000716,K00734,2.4.1.134	Rsa000717,K00734,2.4.1.134	Rsa000718,K00734,2.4.1.134	Rsa001307,K00771,2.4.2.26	Rsa001309,K00771,2.4.2.26	Rsa001310,K00771,2.4.2.26	Rsa056716,K00734,2.4.1.134	Rsa056717,K00734,2.4.1.134	Rsa056844,K00771,2.4.2.26	Rsa056845,K00771,2.4.2.26
map00540	Lipopolysaccharide biosynthesis	13	Rsa033029,K00748,2.4.1.182	Rsa033559,K01627,2.5.1.55	Rsa040701,K00912,2.7.1.130	Rsa055939,K00677,2.3.1.129	Rsa056164,K00979,2.7.7.38	Rsa056165,K00979,2.7.7.38	Rsa056166,K00979,2.7.7.38	Rsa060348,K00748,2.4.1.182	Rsa064094,K02535,3.5.1.-	Rsa064125,K02536,2.3.1.-	Rsa074728,K02527,2.-.-.-	Rsa009506,K00979,2.7.7.38	Rsa020066,K00912,2.7.1.130
map00550	Peptidoglycan biosynthesis	13	Rsa026098,K01928,6.3.2.13	Rsa030955,K01921,6.3.2.4	Rsa048938,K01921,6.3.2.4	Rsa058362,K01928,6.3.2.13	Rsa074271,K02563,2.4.1.227	Rsa075549,K01000,2.7.8.13	Rsa075550,K01000,2.7.8.13	Rsa085790,K01921,6.3.2.4	Rsa008140,K01921,6.3.2.4	Rsa018351,K01921,6.3.2.4	Rsa018698,K01921,6.3.2.4	Rsa020127,K01921,6.3.2.4	Rsa020128,K01921,6.3.2.4
map00561	Glycerolipid metabolism	337	Rsa026268,K00635,2.3.1.20	Rsa026752,K01054,3.1.1.23	Rsa026815,K01046,3.1.1.3	Rsa027048,K01046,3.1.1.3	Rsa027049,K01046,3.1.1.3	Rsa027050,K01046,3.1.1.3	Rsa027051,K01046,3.1.1.3	Rsa027052,K01046,3.1.1.3	Rsa027053,K01046,3.1.1.3	Rsa027054,K01046,3.1.1.3	Rsa027087,K00901,2.7.1.107	Rsa027181,K00002,1.1.1.2	Rsa027182,K00002,1.1.1.2	Rsa027183,K00002,1.1.1.2	Rsa027184,K00002,1.1.1.2	Rsa027273,K03715,2.4.1.46	Rsa027274,K03715,2.4.1.46	Rsa028405,K00655,2.3.1.51	Rsa028406,K00655,2.3.1.51	Rsa028407,K00655,2.3.1.51	Rsa028922,K00655,2.3.1.51	Rsa028923,K00655,2.3.1.51	Rsa029210,K00901,2.7.1.107	Rsa029613,K01054,3.1.1.23	Rsa029614,K01054,3.1.1.23	Rsa029615,K01054,3.1.1.23	Rsa030346,K01046,3.1.1.3	Rsa030474,K00002,1.1.1.2	Rsa030533,K00865,2.7.1.31	Rsa030760,K09480,2.4.1.241	Rsa030933,K01080,3.1.3.4	Rsa031068,K01046,3.1.1.3	Rsa031069,K01046,3.1.1.3	Rsa031500,K00655,2.3.1.51	Rsa031563,K00128,1.2.1.3	Rsa031713,K00679,2.3.1.158	Rsa031859,K01046,3.1.1.3	Rsa032390,K00679,2.3.1.158	Rsa032808,K01054,3.1.1.23	Rsa032809,K01054,3.1.1.23	Rsa033954,K09480,2.4.1.241	Rsa033972,K07407,3.2.1.22	Rsa034643,K01046,3.1.1.3	Rsa034704,K07407,3.2.1.22	Rsa036425,K00128,1.2.1.3	Rsa036472,K01080,3.1.3.4	Rsa037607,K00901,2.7.1.107
map00562	Inositol phosphate metabolism	459	Rsa027705,K01116,3.1.4.11	Rsa027706,K01116,3.1.4.11	Rsa027794,K00888,2.7.1.67	Rsa027871,K03103,3.1.3.62	Rsa027872,K03103,3.1.3.62	Rsa028719,K01803,5.3.1.1	Rsa028720,K01803,5.3.1.1	Rsa029120,K00140,1.2.1.27	Rsa029173,K01099,3.1.3.36	Rsa029174,K01099,3.1.3.36	Rsa029175,K01099,3.1.3.36	Rsa029283,K00889,2.7.1.68	Rsa029284,K00889,2.7.1.68	Rsa029848,K00328,2.7.1.151	Rsa030290,K01110,3.1.3.67	Rsa030354,K00999,2.7.8.11	Rsa030394,K01858,5.5.1.4	Rsa030441,K01114,3.1.4.3	Rsa030442,K01114,3.1.4.3	Rsa030870,K01099,3.1.3.36	Rsa031086,K05858,3.1.4.11	Rsa031087,K05858,3.1.4.11	Rsa031088,K05858,3.1.4.11	Rsa031089,K05858,3.1.4.11	Rsa031155,K00140,1.2.1.27	Rsa031246,K00913,2.7.1.134	Rsa031677,K00889,2.7.1.68	Rsa031678,K00889,2.7.1.68	Rsa031679,K00889,2.7.1.68	Rsa031998,K00140,1.2.1.27	Rsa032175,K01099,3.1.3.36	Rsa032176,K01099,3.1.3.36	Rsa032177,K01099,3.1.3.36	Rsa032178,K01099,3.1.3.36	Rsa032179,K01099,3.1.3.36	Rsa032348,K01099,3.1.3.36	Rsa032362,K01099,3.1.3.36	Rsa032713,K00913,2.7.1.134	Rsa033241,K01099,3.1.3.36	Rsa033467,K01092,3.1.3.25	Rsa033889,K00914,2.7.1.137	Rsa033890,K00914,2.7.1.137	Rsa034003,K00469,1.13.99.1	Rsa034168,K00889,2.7.1.68	Rsa034194,K00889,2.7.1.68	Rsa034818,K01099,3.1.3.36	Rsa034850,K00010,1.1.1.18
map00563	Glycosylphosphatidylinositol(GPI)-anchor biosynthesis	74	Rsa026479,K05286,2.4.1.-	Rsa029330,K05290,2.6.-.-	Rsa029685,K03857,2.4.1.198	Rsa032721,K03857,2.4.1.198	Rsa032722,K03857,2.4.1.198	Rsa033259,K05285,2.7.-.-	Rsa033262,K05285,2.7.-.-	Rsa037001,K05284,2.4.1.-	Rsa040747,K05286,2.4.1.-	Rsa044128,K03857,2.4.1.198	Rsa045073,K05286,2.4.1.-	Rsa045074,K05286,2.4.1.-	Rsa047414,K03857,2.4.1.198	Rsa054853,K05286,2.4.1.-	Rsa054854,K05286,2.4.1.-	Rsa056574,K05285,2.7.-.-	Rsa056855,K03857,2.4.1.198	Rsa058571,K05290,2.6.-.-	Rsa058938,K05294,3.-.-.-	Rsa059359,K05290,2.6.-.-	Rsa059495,K03434,3.5.1.89	Rsa059872,K05284,2.4.1.-	Rsa059915,K05283,2.3.-.-	Rsa060307,K03857,2.4.1.198	Rsa061102,K03857,2.4.1.198	Rsa062081,K05286,2.4.1.-	Rsa062516,K05310,2.7.-.-	Rsa063301,K05286,2.4.1.-	Rsa067227,K03857,2.4.1.198	Rsa068060,K05290,2.6.-.-	Rsa068061,K05290,2.6.-.-	Rsa068365,K03857,2.4.1.198	Rsa069381,K05310,2.7.-.-	Rsa070735,K03857,2.4.1.198	Rsa071426,K03857,2.4.1.198	Rsa071427,K03857,2.4.1.198	Rsa071719,K03857,2.4.1.198	Rsa072056,K05285,2.7.-.-	Rsa075528,K03857,2.4.1.198	Rsa076267,K05286,2.4.1.-	Rsa077402,K07542,2.4.1.-	Rsa079731,K05286,2.4.1.-	Rsa079732,K05286,2.4.1.-	Rsa080278,K05286,2.4.1.-	Rsa082930,K05286,2.4.1.-	Rsa082931,K05286,2.4.1.-	Rsa083132,K03857,2.4.1.198
map00564	Glycerophospholipid metabolism	419	Rsa026462,K00551,2.1.1.17	Rsa026463,K00551,2.1.1.17	Rsa026464,K00551,2.1.1.17	Rsa026676,K00967,2.7.7.14	Rsa026677,K00967,2.7.7.14	Rsa027087,K00901,2.7.1.107	Rsa027395,K01115,3.1.4.4	Rsa027396,K01115,3.1.4.4	Rsa027397,K01115,3.1.4.4	Rsa027820,K06124,3.1.3.75	Rsa027821,K06124,3.1.3.75	Rsa028405,K00655,2.3.1.51	Rsa028406,K00655,2.3.1.51	Rsa028407,K00655,2.3.1.51	Rsa028922,K00655,2.3.1.51	Rsa028923,K00655,2.3.1.51	Rsa029210,K00901,2.7.1.107	Rsa029717,K06124,3.1.3.75	Rsa029718,K06124,3.1.3.75	Rsa029719,K06124,3.1.3.75	Rsa029720,K06124,3.1.3.75	Rsa029721,K06124,3.1.3.75	Rsa029809,K00968,2.7.7.15	Rsa029810,K00968,2.7.7.15	Rsa029811,K00968,2.7.7.15	Rsa029812,K00968,2.7.7.15	Rsa029813,K00968,2.7.7.15	Rsa029933,K01613,4.1.1.65	Rsa029986,K01115,3.1.4.4	Rsa029987,K01115,3.1.4.4	Rsa030069,K01613,4.1.1.65	Rsa030354,K00999,2.7.8.11	Rsa030441,K01114,3.1.4.3	Rsa030442,K01114,3.1.4.3	Rsa030933,K01080,3.1.3.4	Rsa031105,K01613,4.1.1.65	Rsa031500,K00655,2.3.1.51	Rsa031517,K01126,3.1.4.46	Rsa031603,K01126,3.1.4.46	Rsa031663,K01613,4.1.1.65	Rsa032566,K00650,2.3.1.43	Rsa033787,K01613,4.1.1.65	Rsa034079,K01115,3.1.4.4	Rsa034611,K00650,2.3.1.43	Rsa034749,K00993,2.7.8.1	Rsa034750,K00993,2.7.8.1	Rsa034751,K00993,2.7.8.1
map00565	Ether lipid metabolism	131	Rsa027395,K01115,3.1.4.4	Rsa027396,K01115,3.1.4.4	Rsa027397,K01115,3.1.4.4	Rsa029986,K01115,3.1.4.4	Rsa029987,K01115,3.1.4.4	Rsa030441,K01114,3.1.4.3	Rsa030442,K01114,3.1.4.3	Rsa030933,K01080,3.1.3.4	Rsa034079,K01115,3.1.4.4	Rsa034749,K00993,2.7.8.1	Rsa034750,K00993,2.7.8.1	Rsa034751,K00993,2.7.8.1	Rsa036472,K01080,3.1.3.4	Rsa040129,K01115,3.1.4.4	Rsa040130,K01115,3.1.4.4	Rsa040840,K01115,3.1.4.4	Rsa042121,K01115,3.1.4.4	Rsa043212,K01080,3.1.3.4	Rsa043213,K01080,3.1.3.4	Rsa043483,K00993,2.7.8.1	Rsa045898,K01115,3.1.4.4	Rsa045899,K01115,3.1.4.4	Rsa046429,K00993,2.7.8.1	Rsa047429,K00993,2.7.8.1	Rsa047430,K00993,2.7.8.1	Rsa047431,K00993,2.7.8.1	Rsa048270,K00993,2.7.8.1	Rsa048707,K01047,3.1.1.4	Rsa048708,K01047,3.1.1.4	Rsa052215,K01115,3.1.4.4	Rsa052711,K01114,3.1.4.3	Rsa052969,K01047,3.1.1.4	Rsa055186,K01047,3.1.1.4	Rsa055433,K01114,3.1.4.3	Rsa001202,K01115,3.1.4.4	Rsa001203,K01115,3.1.4.4	Rsa001204,K01115,3.1.4.4	Rsa001205,K01115,3.1.4.4	Rsa001206,K01115,3.1.4.4	Rsa001207,K01115,3.1.4.4	Rsa001209,K01115,3.1.4.4	Rsa001210,K01115,3.1.4.4	Rsa002356,K01114,3.1.4.3	Rsa058352,K00993,2.7.8.1	Rsa058387,K01115,3.1.4.4	Rsa059153,K01115,3.1.4.4	Rsa059303,K01115,3.1.4.4
map00590	Arachidonic acid metabolism	88	Rsa026395,K08726,3.3.2.10	Rsa026810,K00681,2.3.2.2	Rsa026811,K00681,2.3.2.2	Rsa026812,K00681,2.3.2.2	Rsa029207,K00681,2.3.2.2	Rsa030296,K00432,1.11.1.9	Rsa031484,K08726,3.3.2.10	Rsa034500,K00432,1.11.1.9	Rsa034501,K00432,1.11.1.9	Rsa034763,K01830,5.3.99.2	Rsa036090,K08726,3.3.2.10	Rsa036629,K00432,1.11.1.9	Rsa036630,K00432,1.11.1.9	Rsa038583,K00509,1.14.99.1	Rsa038902,K00432,1.11.1.9	Rsa040380,K00681,2.3.2.2	Rsa040431,K08726,3.3.2.10	Rsa040479,K08726,3.3.2.10	Rsa042065,K00432,1.11.1.9	Rsa042084,K00681,2.3.2.2	Rsa045687,K00079,1.1.1.184	Rsa045890,K00079,1.1.1.184	Rsa045891,K00079,1.1.1.184	Rsa047051,K00079,1.1.1.184	Rsa047287,K08726,3.3.2.10	Rsa048707,K01047,3.1.1.4	Rsa048708,K01047,3.1.1.4	Rsa052721,K08726,3.3.2.10	Rsa052722,K08726,3.3.2.10	Rsa052969,K01047,3.1.1.4	Rsa054409,K07418,1.14.14.1	Rsa054843,K00432,1.11.1.9	Rsa055186,K01047,3.1.1.4	Rsa055253,K01254,3.3.2.6	Rsa000218,K00432,1.11.1.9	Rsa000219,K00432,1.11.1.9	Rsa000220,K00432,1.11.1.9	Rsa055962,K01832,5.3.99.5	Rsa057393,K00681,2.3.2.2	Rsa057654,K08726,3.3.2.10	Rsa058675,K00432,1.11.1.9	Rsa058879,K00681,2.3.2.2	Rsa058880,K00681,2.3.2.2	Rsa059574,K08726,3.3.2.10	Rsa059757,K00490,1.14.13.30	Rsa059758,K00490,1.14.13.30	Rsa061283,K01047,3.1.1.4
map00591	Linoleic acid metabolism	41	Rsa033715,K00454,1.13.11.12	Rsa033716,K00454,1.13.11.12	Rsa041617,K00454,1.13.11.12	Rsa046107,K00454,1.13.11.12	Rsa048707,K01047,3.1.1.4	Rsa048708,K01047,3.1.1.4	Rsa052620,K00454,1.13.11.12	Rsa052954,K00454,1.13.11.12	Rsa052969,K01047,3.1.1.4	Rsa054409,K07418,1.14.14.1	Rsa055186,K01047,3.1.1.4	Rsa058772,K00454,1.13.11.12	Rsa058773,K00454,1.13.11.12	Rsa060819,K07424,1.14.14.1	Rsa061283,K01047,3.1.1.4	Rsa061570,K01047,3.1.1.4	Rsa062530,K07424,1.14.14.1	Rsa064585,K07418,1.14.14.1	Rsa064586,K07418,1.14.14.1	Rsa070321,K00454,1.13.11.12	Rsa072510,K01047,3.1.1.4	Rsa072617,K00454,1.13.11.12	Rsa072618,K00454,1.13.11.12	Rsa076579,K00454,1.13.11.12	Rsa076738,K01047,3.1.1.4	Rsa076807,K01047,3.1.1.4	Rsa077657,K01047,3.1.1.4	Rsa078711,K00454,1.13.11.12	Rsa078713,K00454,1.13.11.12	Rsa078715,K00454,1.13.11.12	Rsa078716,K00454,1.13.11.12	Rsa084783,K00454,1.13.11.12	Rsa007711,K01047,3.1.1.4	Rsa007712,K01047,3.1.1.4	Rsa008702,K00454,1.13.11.12	Rsa013615,K00454,1.13.11.12	Rsa013616,K00454,1.13.11.12	Rsa013617,K00454,1.13.11.12	Rsa016488,K07424,1.14.14.1	Rsa018165,K01047,3.1.1.4	Rsa023760,K07418,1.14.14.1
map00592	alpha-Linolenic acid metabolism	170	Rsa026600,K05894,1.3.1.42	Rsa026601,K05894,1.3.1.42	Rsa026602,K05894,1.3.1.42	Rsa026603,K05894,1.3.1.42	Rsa026604,K05894,1.3.1.42	Rsa026605,K05894,1.3.1.42	Rsa026606,K05894,1.3.1.42	Rsa026607,K05894,1.3.1.42	Rsa027784,K00632,2.3.1.16	Rsa027785,K00632,2.3.1.16	Rsa027786,K00632,2.3.1.16	Rsa027787,K00632,2.3.1.16	Rsa029335,K10529,1.-.-.-	Rsa029942,K10525,5.3.99.6	Rsa030028,K05894,1.3.1.42	Rsa030029,K05894,1.3.1.42	Rsa030789,K00232,1.3.3.6	Rsa033715,K00454,1.13.11.12	Rsa033716,K00454,1.13.11.12	Rsa035649,K08241,2.1.1.141	Rsa035650,K08241,2.1.1.141	Rsa035811,K00232,1.3.3.6	Rsa037917,K08241,2.1.1.141	Rsa039980,K10528,4.1.2.-	Rsa039981,K10528,4.1.2.-	Rsa039982,K10528,4.1.2.-	Rsa039983,K05894,1.3.1.42	Rsa039985,K05894,1.3.1.42	Rsa039986,K05894,1.3.1.42	Rsa039987,K05894,1.3.1.42	Rsa041617,K00454,1.13.11.12	Rsa042467,K10529,1.-.-.-	Rsa043612,K00632,2.3.1.16	Rsa044283,K10526,6.2.1.-	Rsa044284,K10526,6.2.1.-	Rsa044285,K10526,6.2.1.-	Rsa045175,K00232,1.3.3.6	Rsa045517,K10529,1.-.-.-	Rsa045972,K08241,2.1.1.141	Rsa046038,K10529,1.-.-.-	Rsa046107,K00454,1.13.11.12	Rsa046802,K00232,1.3.3.6	Rsa047832,K10226,1.14.19.-	Rsa047851,K08241,2.1.1.141	Rsa047852,K08241,2.1.1.141	Rsa048707,K01047,3.1.1.4	Rsa048708,K01047,3.1.1.4
map00600	Sphingolipid metabolism	225	Rsa026467,K04709,2.3.1.24	Rsa026468,K04709,2.3.1.24	Rsa026469,K04709,2.3.1.24	Rsa026871,K01190,3.2.1.23	Rsa027733,K01190,3.2.1.23	Rsa028338,K04718,2.7.1.91	Rsa028339,K04718,2.7.1.91	Rsa029704,K01634,4.1.2.27	Rsa029705,K01634,4.1.2.27	Rsa029908,K00654,2.3.1.50	Rsa029909,K00654,2.3.1.50	Rsa029910,K00654,2.3.1.50	Rsa029911,K00654,2.3.1.50	Rsa030223,K04714,2.7.8.27	Rsa030224,K04714,2.7.8.27	Rsa030225,K04714,2.7.8.27	Rsa030226,K04714,2.7.8.27	Rsa030229,K04715,2.7.1.138	Rsa030230,K04715,2.7.1.138	Rsa030822,K01190,3.2.1.23	Rsa030933,K01080,3.1.3.4	Rsa031716,K01441,3.5.1.23	Rsa031717,K01441,3.5.1.23	Rsa032398,K01190,3.2.1.23	Rsa032399,K01190,3.2.1.23	Rsa032400,K01190,3.2.1.23	Rsa033972,K07407,3.2.1.22	Rsa034063,K04714,2.7.8.27	Rsa034064,K04714,2.7.8.27	Rsa034704,K07407,3.2.1.22	Rsa035234,K01190,3.2.1.23	Rsa035287,K04709,2.3.1.24	Rsa035288,K04709,2.3.1.24	Rsa036080,K01190,3.2.1.23	Rsa036472,K01080,3.1.3.4	Rsa037631,K01190,3.2.1.23	Rsa038100,K01190,3.2.1.23	Rsa038742,K01189,3.2.1.22	Rsa038899,K01190,3.2.1.23	Rsa039042,K04713,1.14.-.-	Rsa040689,K01190,3.2.1.23	Rsa040690,K01190,3.2.1.23	Rsa040691,K01190,3.2.1.23	Rsa040692,K01190,3.2.1.23	Rsa040983,K04715,2.7.1.138	Rsa040984,K04715,2.7.1.138	Rsa041607,K01634,4.1.2.27
map00601	Glycosphingolipid biosynthesis - lacto and neolacto series	7	Rsa032231,K00718,2.4.1.69	Rsa053882,K03877,2.4.1.-	Rsa060167,K03877,2.4.1.-	Rsa062527,K00718,2.4.1.69	Rsa074150,K00718,2.4.1.69	Rsa005202,K03877,2.4.1.-	Rsa086166,K03877,2.4.1.-
map00603	Glycosphingolipid biosynthesis - globo series	37	Rsa026813,K01988,2.4.1.228	Rsa026814,K01988,2.4.1.228	Rsa032231,K00718,2.4.1.69	Rsa032786,K03368,2.4.99.4	Rsa033972,K07407,3.2.1.22	Rsa034704,K07407,3.2.1.22	Rsa038742,K01189,3.2.1.22	Rsa053882,K03877,2.4.1.-	Rsa054721,K01988,2.4.1.228	Rsa057693,K01189,3.2.1.22	Rsa060047,K01189,3.2.1.22	Rsa060167,K03877,2.4.1.-	Rsa061071,K07407,3.2.1.22	Rsa062527,K00718,2.4.1.69	Rsa064933,K01189,3.2.1.22	Rsa064934,K01189,3.2.1.22	Rsa065671,K01988,2.4.1.228	Rsa066165,K01988,2.4.1.228	Rsa071326,K07407,3.2.1.22	Rsa074084,K01189,3.2.1.22	Rsa074150,K00718,2.4.1.69	Rsa077340,K01988,2.4.1.228	Rsa077704,K00780,2.4.99.4	Rsa080770,K03368,2.4.99.4	Rsa005202,K03877,2.4.1.-	Rsa086166,K03877,2.4.1.-	Rsa006274,K07407,3.2.1.22	Rsa010336,K03368,2.4.99.4	Rsa015391,K01189,3.2.1.22	Rsa016811,K07407,3.2.1.22	Rsa019643,K01988,2.4.1.228	Rsa024528,K01189,3.2.1.22	Rsa024529,K01189,3.2.1.22	Rsa024530,K01189,3.2.1.22	Rsa024531,K01189,3.2.1.22	Rsa024532,K01189,3.2.1.22	Rsa024533,K01189,3.2.1.22
map00604	Glycosphingolipid biosynthesis - ganglio series	5	Rsa032786,K03368,2.4.99.4	Rsa071687,K03369,2.4.99.-	Rsa080770,K03368,2.4.99.4	Rsa010335,K06614,2.4.99.-	Rsa010336,K03368,2.4.99.4
map00620	Pyruvate metabolism	442	Rsa026162,K00626,2.3.1.9	Rsa026163,K00626,2.3.1.9	Rsa026164,K00626,2.3.1.9	Rsa026165,K00626,2.3.1.9	Rsa026166,K00626,2.3.1.9	Rsa026167,K00626,2.3.1.9	Rsa026169,K00626,2.3.1.9	Rsa026170,K00626,2.3.1.9	Rsa026522,K01649,2.3.3.13	Rsa026523,K01649,2.3.3.13	Rsa026524,K01649,2.3.3.13	Rsa027971,K01895,6.2.1.1	Rsa027973,K01895,6.2.1.1	Rsa028001,K01069,3.1.2.6	Rsa028191,K01895,6.2.1.1	Rsa028228,K00026,1.1.1.37	Rsa028367,K01007,2.7.9.2	Rsa028638,K01006,2.7.9.1	Rsa028915,K00873,2.7.1.40	Rsa028916,K00873,2.7.1.40	Rsa028917,K00873,2.7.1.40	Rsa028995,K01610,4.1.1.49	Rsa029192,K01962,6.4.1.2	Rsa029193,K01962,6.4.1.2	Rsa029194,K01962,6.4.1.2	Rsa029463,K00161,1.2.4.1	Rsa029464,K00161,1.2.4.1	Rsa029465,K00161,1.2.4.1	Rsa029572,K01595,4.1.1.31	Rsa029573,K01595,4.1.1.31	Rsa029574,K01595,4.1.1.31	Rsa029734,K00873,2.7.1.40	Rsa029735,K00873,2.7.1.40	Rsa029944,K00626,2.3.1.9	Rsa030074,K00382,1.8.1.4	Rsa030075,K00382,1.8.1.4	Rsa030076,K00382,1.8.1.4	Rsa030077,K00382,1.8.1.4	Rsa031000,K00873,2.7.1.40	Rsa031001,K00873,2.7.1.40	Rsa031232,K00028,1.1.1.39	Rsa031563,K00128,1.2.1.3	Rsa031659,K00161,1.2.4.1	Rsa032142,K01895,6.2.1.1	Rsa032187,K01610,4.1.1.49	Rsa032574,K00026,1.1.1.37	Rsa032605,K00101,1.1.2.3
map00623	Toluene degradation	92	Rsa026224,K01066,3.1.1.-	Rsa026225,K01066,3.1.1.-	Rsa026226,K01066,3.1.1.-	Rsa027611,K01066,3.1.1.-	Rsa029420,K01066,3.1.1.-	Rsa030701,K01066,3.1.1.-	Rsa031075,K03862,1.14.13.82	Rsa033518,K01066,3.1.1.-	Rsa033519,K01066,3.1.1.-	Rsa033533,K01066,3.1.1.-	Rsa033534,K01066,3.1.1.-	Rsa033535,K01066,3.1.1.-	Rsa036747,K01066,3.1.1.-	Rsa037749,K01066,3.1.1.-	Rsa042016,K03862,1.14.13.82	Rsa042017,K03862,1.14.13.82	Rsa042134,K01066,3.1.1.-	Rsa043972,K01066,3.1.1.-	Rsa044147,K01066,3.1.1.-	Rsa044277,K01066,3.1.1.-	Rsa046464,K01066,3.1.1.-	Rsa046870,K01066,3.1.1.-	Rsa047333,K01066,3.1.1.-	Rsa049027,K01066,3.1.1.-	Rsa050367,K01066,3.1.1.-	Rsa050601,K01066,3.1.1.-	Rsa053007,K01066,3.1.1.-	Rsa055014,K01066,3.1.1.-	Rsa055071,K01066,3.1.1.-	Rsa056120,K01066,3.1.1.-	Rsa056570,K01066,3.1.1.-	Rsa056571,K01066,3.1.1.-	Rsa056766,K01066,3.1.1.-	Rsa057557,K01066,3.1.1.-	Rsa058145,K01066,3.1.1.-	Rsa058714,K01066,3.1.1.-	Rsa059410,K01066,3.1.1.-	Rsa059411,K01066,3.1.1.-	Rsa059514,K01066,3.1.1.-	Rsa060556,K03862,1.14.13.82	Rsa060804,K01066,3.1.1.-	Rsa061197,K01066,3.1.1.-	Rsa065340,K01066,3.1.1.-	Rsa065829,K01066,3.1.1.-	Rsa066756,K01066,3.1.1.-	Rsa068695,K01066,3.1.1.-	Rsa069590,K03862,1.14.13.82
map00624	Polycyclic aromatic hydrocarbon degradation	70	Rsa031159,K00480,1.14.13.1	Rsa031160,K00480,1.14.13.1	Rsa032914,K00001,1.1.1.1	Rsa033247,K00001,1.1.1.1	Rsa036384,K00001,1.1.1.1	Rsa036445,K00001,1.1.1.1	Rsa037485,K00480,1.14.13.1	Rsa038080,K00001,1.1.1.1	Rsa040966,K00001,1.1.1.1	Rsa042470,K00001,1.1.1.1	Rsa042471,K00001,1.1.1.1	Rsa043270,K00001,1.1.1.1	Rsa043271,K00001,1.1.1.1	Rsa043272,K00001,1.1.1.1	Rsa043273,K00001,1.1.1.1	Rsa044278,K00001,1.1.1.1	Rsa052552,K00001,1.1.1.1	Rsa052553,K00001,1.1.1.1	Rsa052554,K00001,1.1.1.1	Rsa053634,K00001,1.1.1.1	Rsa053635,K00001,1.1.1.1	Rsa053636,K00001,1.1.1.1	Rsa002026,K00001,1.1.1.1	Rsa002027,K00001,1.1.1.1	Rsa002028,K00001,1.1.1.1	Rsa002029,K00001,1.1.1.1	Rsa002030,K00001,1.1.1.1	Rsa002031,K00001,1.1.1.1	Rsa059158,K00001,1.1.1.1	Rsa059159,K00001,1.1.1.1	Rsa060423,K00480,1.14.13.1	Rsa060727,K00480,1.14.13.1	Rsa060728,K00480,1.14.13.1	Rsa061261,K00001,1.1.1.1	Rsa063312,K00480,1.14.13.1	Rsa063313,K00480,1.14.13.1	Rsa063500,K00001,1.1.1.1	Rsa063639,K00480,1.14.13.1	Rsa064968,K00001,1.1.1.1	Rsa065030,K00001,1.1.1.1	Rsa072039,K00001,1.1.1.1	Rsa072040,K00001,1.1.1.1	Rsa072041,K00001,1.1.1.1	Rsa072042,K00001,1.1.1.1	Rsa072043,K00001,1.1.1.1	Rsa074657,K00001,1.1.1.1	Rsa074679,K00001,1.1.1.1
map00625	Chloroalkane and chloroalkene degradation	15	Rsa026395,K08726,3.3.2.10	Rsa031484,K08726,3.3.2.10	Rsa036090,K08726,3.3.2.10	Rsa040431,K08726,3.3.2.10	Rsa040479,K08726,3.3.2.10	Rsa047287,K08726,3.3.2.10	Rsa052721,K08726,3.3.2.10	Rsa052722,K08726,3.3.2.10	Rsa057654,K08726,3.3.2.10	Rsa059574,K08726,3.3.2.10	Rsa070075,K08726,3.3.2.10	Rsa070476,K08726,3.3.2.10	Rsa073554,K08726,3.3.2.10	Rsa080217,K08726,3.3.2.10	Rsa016873,K08726,3.3.2.10
map00626	Naphthalene degradation	22	Rsa031159,K00480,1.14.13.1	Rsa031160,K00480,1.14.13.1	Rsa032995,K01563,3.8.1.5	Rsa037485,K00480,1.14.13.1	Rsa049925,K01563,3.8.1.5	Rsa060423,K00480,1.14.13.1	Rsa060727,K00480,1.14.13.1	Rsa060728,K00480,1.14.13.1	Rsa063312,K00480,1.14.13.1	Rsa063313,K00480,1.14.13.1	Rsa063639,K00480,1.14.13.1	Rsa077292,K00480,1.14.13.1	Rsa077773,K00480,1.14.13.1	Rsa080930,K01563,3.8.1.5	Rsa080931,K01563,3.8.1.5	Rsa081702,K01563,3.8.1.5	Rsa082017,K00480,1.14.13.1	Rsa084069,K01563,3.8.1.5	Rsa016373,K00480,1.14.13.1	Rsa016374,K00480,1.14.13.1	Rsa016375,K00480,1.14.13.1	Rsa020299,K00480,1.14.13.1
map00627	Aminobenzoate degradation	44	Rsa027495,K01061,3.1.1.45	Rsa027496,K01061,3.1.1.45	Rsa027497,K01061,3.1.1.45	Rsa028016,K01860,5.5.1.7	Rsa032094,K01061,3.1.1.45	Rsa033676,K01860,5.5.1.7	Rsa035372,K03391,1.14.13.50	Rsa039819,K01061,3.1.1.45	Rsa044625,K03391,1.14.13.50	Rsa044786,K03391,1.14.13.50	Rsa045216,K01061,3.1.1.45	Rsa045217,K01061,3.1.1.45	Rsa045971,K03391,1.14.13.50	Rsa047490,K01061,3.1.1.45	Rsa047491,K01061,3.1.1.45	Rsa056507,K01860,5.5.1.7	Rsa057054,K01061,3.1.1.45	Rsa058290,K10676,1.14.13.20	Rsa058816,K01860,5.5.1.7	Rsa058817,K01860,5.5.1.7	Rsa066669,K01061,3.1.1.45	Rsa067047,K01860,5.5.1.7	Rsa067048,K01860,5.5.1.7	Rsa068168,K01061,3.1.1.45	Rsa068683,K01860,5.5.1.7	Rsa070710,K01061,3.1.1.45	Rsa072566,K01860,5.5.1.7	Rsa072574,K01860,5.5.1.7	Rsa080210,K01860,5.5.1.7	Rsa082105,K01061,3.1.1.45	Rsa082410,K01061,3.1.1.45	Rsa083020,K01061,3.1.1.45	Rsa083494,K03391,1.14.13.50	Rsa083996,K01860,5.5.1.7	Rsa084533,K01061,3.1.1.45	Rsa006288,K01061,3.1.1.45	Rsa006289,K01061,3.1.1.45	Rsa008958,K01061,3.1.1.45	Rsa010040,K01860,5.5.1.7	Rsa010041,K01860,5.5.1.7	Rsa010042,K01860,5.5.1.7	Rsa013685,K01860,5.5.1.7	Rsa013686,K01860,5.5.1.7	Rsa019464,K01860,5.5.1.7
map00628	Fluorene degradation	16	Rsa031159,K00480,1.14.13.1	Rsa031160,K00480,1.14.13.1	Rsa037485,K00480,1.14.13.1	Rsa060423,K00480,1.14.13.1	Rsa060727,K00480,1.14.13.1	Rsa060728,K00480,1.14.13.1	Rsa063312,K00480,1.14.13.1	Rsa063313,K00480,1.14.13.1	Rsa063639,K00480,1.14.13.1	Rsa077292,K00480,1.14.13.1	Rsa077773,K00480,1.14.13.1	Rsa082017,K00480,1.14.13.1	Rsa016373,K00480,1.14.13.1	Rsa016374,K00480,1.14.13.1	Rsa016375,K00480,1.14.13.1	Rsa020299,K00480,1.14.13.1
map00630	Glyoxylate and dicarboxylate metabolism	231	Rsa026493,K00104,1.1.3.15	Rsa026494,K00104,1.1.3.15	Rsa027921,K01647,2.3.3.1	Rsa028228,K00026,1.1.1.37	Rsa028552,K01681,4.2.1.3	Rsa028553,K01681,4.2.1.3	Rsa028554,K01681,4.2.1.3	Rsa028555,K01681,4.2.1.3	Rsa028556,K01681,4.2.1.3	Rsa028557,K01681,4.2.1.3	Rsa028558,K01681,4.2.1.3	Rsa028559,K01681,4.2.1.3	Rsa028560,K01681,4.2.1.3	Rsa028574,K01091,3.1.3.18	Rsa028575,K01091,3.1.3.18	Rsa028592,K01647,2.3.3.1	Rsa028593,K01647,2.3.3.1	Rsa028594,K01647,2.3.3.1	Rsa029439,K01569,4.1.1.2	Rsa029697,K01681,4.2.1.3	Rsa030533,K00865,2.7.1.31	Rsa032574,K00026,1.1.1.37	Rsa033286,K01569,4.1.1.2	Rsa034546,K11517,1.1.3.15	Rsa035106,K11517,1.1.3.15	Rsa035107,K11517,1.1.3.15	Rsa035527,K01681,4.2.1.3	Rsa035560,K00018,1.1.1.29	Rsa036409,K01455,3.5.1.49	Rsa036593,K01637,4.1.3.1	Rsa037664,K01647,2.3.3.1	Rsa037920,K01681,4.2.1.3	Rsa038074,K01681,4.2.1.3	Rsa038187,K01681,4.2.1.3	Rsa038472,K01637,4.1.3.1	Rsa038797,K01091,3.1.3.18	Rsa038979,K01647,2.3.3.1	Rsa039035,K01637,4.1.3.1	Rsa039349,K00015,1.1.1.26	Rsa039451,K11517,1.1.3.15	Rsa039452,K11517,1.1.3.15	Rsa039453,K11517,1.1.3.15	Rsa039454,K11517,1.1.3.15	Rsa039511,K00026,1.1.1.37	Rsa039513,K00026,1.1.1.37	Rsa039514,K00026,1.1.1.37	Rsa039515,K00026,1.1.1.37
map00631	1,2-dichloroethane degradation	33	Rsa031563,K00128,1.2.1.3	Rsa032995,K01563,3.8.1.5	Rsa036425,K00128,1.2.1.3	Rsa041545,K00128,1.2.1.3	Rsa042670,K00128,1.2.1.3	Rsa042902,K00128,1.2.1.3	Rsa042903,K00128,1.2.1.3	Rsa044079,K00128,1.2.1.3	Rsa044080,K00128,1.2.1.3	Rsa049925,K01563,3.8.1.5	Rsa051729,K00128,1.2.1.3	Rsa052745,K00128,1.2.1.3	Rsa056457,K00128,1.2.1.3	Rsa058410,K00128,1.2.1.3	Rsa063826,K00128,1.2.1.3	Rsa065520,K00128,1.2.1.3	Rsa079877,K00128,1.2.1.3	Rsa079878,K00128,1.2.1.3	Rsa079879,K00128,1.2.1.3	Rsa080930,K01563,3.8.1.5	Rsa080931,K01563,3.8.1.5	Rsa081206,K00128,1.2.1.3	Rsa081702,K01563,3.8.1.5	Rsa082209,K00128,1.2.1.3	Rsa082210,K00128,1.2.1.3	Rsa082211,K00128,1.2.1.3	Rsa084069,K01563,3.8.1.5	Rsa086163,K00128,1.2.1.3	Rsa086296,K00128,1.2.1.3	Rsa009880,K00128,1.2.1.3	Rsa023873,K00128,1.2.1.3	Rsa023874,K00128,1.2.1.3	Rsa025643,K00128,1.2.1.3
map00632	Benzoate degradation via CoA ligation	74	Rsa026162,K00626,2.3.1.9	Rsa026163,K00626,2.3.1.9	Rsa026164,K00626,2.3.1.9	Rsa026165,K00626,2.3.1.9	Rsa026166,K00626,2.3.1.9	Rsa026167,K00626,2.3.1.9	Rsa026169,K00626,2.3.1.9	Rsa026170,K00626,2.3.1.9	Rsa029944,K00626,2.3.1.9	Rsa031060,K01501,3.5.5.1	Rsa031061,K01501,3.5.5.1	Rsa031334,K01501,3.5.5.1	Rsa035111,K01512,3.6.1.7	Rsa036681,K00626,2.3.1.9	Rsa041655,K01426,3.5.1.4	Rsa041656,K01426,3.5.1.4	Rsa041657,K01426,3.5.1.4	Rsa042212,K01501,3.5.5.1	Rsa044138,K01501,3.5.5.1	Rsa045100,K01512,3.6.1.7	Rsa045101,K01512,3.6.1.7	Rsa045102,K01512,3.6.1.7	Rsa045838,K01426,3.5.1.4	Rsa046459,K00626,2.3.1.9	Rsa047880,K01426,3.5.1.4	Rsa054254,K01692,4.2.1.17	Rsa054643,K01692,4.2.1.17	Rsa054790,K00626,2.3.1.9	Rsa058349,K01426,3.5.1.4	Rsa059615,K01426,3.5.1.4	Rsa059672,K01501,3.5.5.1	Rsa059673,K01501,3.5.5.1	Rsa059874,K01426,3.5.1.4	Rsa062187,K00626,2.3.1.9	Rsa063685,K01501,3.5.5.1	Rsa064311,K01426,3.5.1.4	Rsa068160,K01692,4.2.1.17	Rsa068161,K01692,4.2.1.17	Rsa068261,K01426,3.5.1.4	Rsa069572,K01501,3.5.5.1	Rsa069573,K01501,3.5.5.1	Rsa069684,K01692,4.2.1.17	Rsa070216,K00626,2.3.1.9	Rsa070952,K01501,3.5.5.1	Rsa071262,K01426,3.5.1.4	Rsa072399,K01426,3.5.1.4	Rsa072400,K01426,3.5.1.4
map00640	Propanoate metabolism	185	Rsa026162,K00626,2.3.1.9	Rsa026163,K00626,2.3.1.9	Rsa026164,K00626,2.3.1.9	Rsa026165,K00626,2.3.1.9	Rsa026166,K00626,2.3.1.9	Rsa026167,K00626,2.3.1.9	Rsa026169,K00626,2.3.1.9	Rsa026170,K00626,2.3.1.9	Rsa026644,K01578,4.1.1.9	Rsa027971,K01895,6.2.1.1	Rsa027973,K01895,6.2.1.1	Rsa028191,K01895,6.2.1.1	Rsa029120,K00140,1.2.1.27	Rsa029192,K01962,6.4.1.2	Rsa029193,K01962,6.4.1.2	Rsa029194,K01962,6.4.1.2	Rsa029944,K00626,2.3.1.9	Rsa031155,K00140,1.2.1.27	Rsa031563,K00128,1.2.1.3	Rsa031998,K00140,1.2.1.27	Rsa032142,K01895,6.2.1.1	Rsa034666,K05605,3.1.2.4	Rsa036024,K05605,3.1.2.4	Rsa036393,K01903,6.2.1.5	Rsa036425,K00128,1.2.1.3	Rsa036681,K00626,2.3.1.9	Rsa037901,K00016,1.1.1.27	Rsa037904,K00140,1.2.1.27	Rsa038655,K01966,6.4.1.3	Rsa038864,K01895,6.2.1.1	Rsa039895,K05605,3.1.2.4	Rsa039896,K05605,3.1.2.4	Rsa041170,K01962,6.4.1.2	Rsa041171,K01962,6.4.1.2	Rsa041545,K00128,1.2.1.3	Rsa042383,K01962,6.4.1.2	Rsa042670,K00128,1.2.1.3	Rsa042902,K00128,1.2.1.3	Rsa042903,K00128,1.2.1.3	Rsa043084,K00140,1.2.1.27	Rsa044079,K00128,1.2.1.3	Rsa044080,K00128,1.2.1.3	Rsa044755,K01578,4.1.1.9	Rsa045422,K00140,1.2.1.27	Rsa046459,K00626,2.3.1.9	Rsa047249,K00140,1.2.1.27	Rsa047468,K05605,3.1.2.4
map00641	3-chloroacrilic acid degradation	87	Rsa031563,K00128,1.2.1.3	Rsa032914,K00001,1.1.1.1	Rsa032995,K01563,3.8.1.5	Rsa033247,K00001,1.1.1.1	Rsa036384,K00001,1.1.1.1	Rsa036425,K00128,1.2.1.3	Rsa036445,K00001,1.1.1.1	Rsa038080,K00001,1.1.1.1	Rsa040966,K00001,1.1.1.1	Rsa041545,K00128,1.2.1.3	Rsa042470,K00001,1.1.1.1	Rsa042471,K00001,1.1.1.1	Rsa042670,K00128,1.2.1.3	Rsa042902,K00128,1.2.1.3	Rsa042903,K00128,1.2.1.3	Rsa043270,K00001,1.1.1.1	Rsa043271,K00001,1.1.1.1	Rsa043272,K00001,1.1.1.1	Rsa043273,K00001,1.1.1.1	Rsa044079,K00128,1.2.1.3	Rsa044080,K00128,1.2.1.3	Rsa044278,K00001,1.1.1.1	Rsa049925,K01563,3.8.1.5	Rsa051729,K00128,1.2.1.3	Rsa052552,K00001,1.1.1.1	Rsa052553,K00001,1.1.1.1	Rsa052554,K00001,1.1.1.1	Rsa052745,K00128,1.2.1.3	Rsa053634,K00001,1.1.1.1	Rsa053635,K00001,1.1.1.1	Rsa053636,K00001,1.1.1.1	Rsa002026,K00001,1.1.1.1	Rsa002027,K00001,1.1.1.1	Rsa002028,K00001,1.1.1.1	Rsa002029,K00001,1.1.1.1	Rsa002030,K00001,1.1.1.1	Rsa002031,K00001,1.1.1.1	Rsa056457,K00128,1.2.1.3	Rsa058410,K00128,1.2.1.3	Rsa059158,K00001,1.1.1.1	Rsa059159,K00001,1.1.1.1	Rsa061261,K00001,1.1.1.1	Rsa063500,K00001,1.1.1.1	Rsa063826,K00128,1.2.1.3	Rsa064968,K00001,1.1.1.1	Rsa065030,K00001,1.1.1.1	Rsa065520,K00128,1.2.1.3
map00642	Ethylbenzene degradation	17	Rsa027784,K00632,2.3.1.16	Rsa027785,K00632,2.3.1.16	Rsa027786,K00632,2.3.1.16	Rsa027787,K00632,2.3.1.16	Rsa043612,K00632,2.3.1.16	Rsa066889,K00632,2.3.1.16	Rsa072282,K00632,2.3.1.16	Rsa075310,K00632,2.3.1.16	Rsa078219,K00632,2.3.1.16	Rsa081841,K00632,2.3.1.16	Rsa081842,K00632,2.3.1.16	Rsa005428,K00632,2.3.1.16	Rsa005429,K00632,2.3.1.16	Rsa005430,K00632,2.3.1.16	Rsa005431,K00632,2.3.1.16	Rsa005432,K00632,2.3.1.16	Rsa023048,K00632,2.3.1.16
map00643	Styrene degradation	52	Rsa029168,K01800,5.2.1.2	Rsa031060,K01501,3.5.5.1	Rsa031061,K01501,3.5.5.1	Rsa031334,K01501,3.5.5.1	Rsa033329,K01800,5.2.1.2	Rsa033331,K01800,5.2.1.2	Rsa033332,K01800,5.2.1.2	Rsa041655,K01426,3.5.1.4	Rsa041656,K01426,3.5.1.4	Rsa041657,K01426,3.5.1.4	Rsa042212,K01501,3.5.5.1	Rsa044138,K01501,3.5.5.1	Rsa045838,K01426,3.5.1.4	Rsa047880,K01426,3.5.1.4	Rsa055873,K01800,5.2.1.2	Rsa058349,K01426,3.5.1.4	Rsa059615,K01426,3.5.1.4	Rsa059672,K01501,3.5.5.1	Rsa059673,K01501,3.5.5.1	Rsa059874,K01426,3.5.1.4	Rsa063685,K01501,3.5.5.1	Rsa064311,K01426,3.5.1.4	Rsa066220,K01555,3.7.1.2	Rsa067911,K01800,5.2.1.2	Rsa067912,K01800,5.2.1.2	Rsa068261,K01426,3.5.1.4	Rsa069572,K01501,3.5.5.1	Rsa069573,K01501,3.5.5.1	Rsa070952,K01501,3.5.5.1	Rsa071262,K01426,3.5.1.4	Rsa072141,K01800,5.2.1.2	Rsa072142,K01800,5.2.1.2	Rsa072399,K01426,3.5.1.4	Rsa072400,K01426,3.5.1.4	Rsa072401,K01426,3.5.1.4	Rsa076449,K01426,3.5.1.4	Rsa078698,K01501,3.5.5.1	Rsa082245,K01501,3.5.5.1	Rsa083644,K01426,3.5.1.4	Rsa086466,K01426,3.5.1.4	Rsa006880,K01501,3.5.5.1	Rsa009947,K01800,5.2.1.2	Rsa013324,K01555,3.7.1.2	Rsa013325,K01555,3.7.1.2	Rsa014847,K01426,3.5.1.4	Rsa015159,K01426,3.5.1.4	Rsa015160,K01426,3.5.1.4
map00650	Butanoate metabolism	152	Rsa026162,K00626,2.3.1.9	Rsa026163,K00626,2.3.1.9	Rsa026164,K00626,2.3.1.9	Rsa026165,K00626,2.3.1.9	Rsa026166,K00626,2.3.1.9	Rsa026167,K00626,2.3.1.9	Rsa026169,K00626,2.3.1.9	Rsa026170,K00626,2.3.1.9	Rsa026624,K01580,4.1.1.15	Rsa026625,K01580,4.1.1.15	Rsa029463,K00161,1.2.4.1	Rsa029464,K00161,1.2.4.1	Rsa029465,K00161,1.2.4.1	Rsa029944,K00626,2.3.1.9	Rsa031204,K01640,4.1.3.4	Rsa031563,K00128,1.2.1.3	Rsa031659,K00161,1.2.4.1	Rsa035798,K00161,1.2.4.1	Rsa036425,K00128,1.2.1.3	Rsa036681,K00626,2.3.1.9	Rsa038394,K00162,1.2.4.1	Rsa040934,K01653,2.2.1.6	Rsa041067,K00162,1.2.4.1	Rsa041068,K00162,1.2.4.1	Rsa041069,K00162,1.2.4.1	Rsa041545,K00128,1.2.1.3	Rsa041846,K00161,1.2.4.1	Rsa042670,K00128,1.2.1.3	Rsa042894,K00135,1.2.1.16	Rsa042895,K00135,1.2.1.16	Rsa042902,K00128,1.2.1.3	Rsa042903,K00128,1.2.1.3	Rsa044079,K00128,1.2.1.3	Rsa044080,K00128,1.2.1.3	Rsa044406,K01652,2.2.1.6	Rsa046459,K00626,2.3.1.9	Rsa046490,K01640,4.1.3.4	Rsa046491,K01640,4.1.3.4	Rsa047956,K01652,2.2.1.6	Rsa048224,K01029,2.8.3.5	Rsa048330,K00161,1.2.4.1	Rsa048798,K01653,2.2.1.6	Rsa048799,K01653,2.2.1.6	Rsa048822,K01652,2.2.1.6	Rsa049676,K01652,2.2.1.6	Rsa050980,K01029,2.8.3.5	Rsa051729,K00128,1.2.1.3
map00660	C5-Branched dibasic acid metabolism	31	Rsa036393,K01903,6.2.1.5	Rsa040934,K01653,2.2.1.6	Rsa044406,K01652,2.2.1.6	Rsa047956,K01652,2.2.1.6	Rsa048798,K01653,2.2.1.6	Rsa048799,K01653,2.2.1.6	Rsa048822,K01652,2.2.1.6	Rsa049676,K01652,2.2.1.6	Rsa052147,K01653,2.2.1.6	Rsa052148,K01653,2.2.1.6	Rsa052149,K01653,2.2.1.6	Rsa052150,K01653,2.2.1.6	Rsa052409,K01653,2.2.1.6	Rsa001736,K01653,2.2.1.6	Rsa001737,K01653,2.2.1.6	Rsa001738,K01653,2.2.1.6	Rsa001739,K01653,2.2.1.6	Rsa001740,K01653,2.2.1.6	Rsa001741,K01653,2.2.1.6	Rsa001742,K01653,2.2.1.6	Rsa001743,K01653,2.2.1.6	Rsa001744,K01653,2.2.1.6	Rsa063422,K01653,2.2.1.6	Rsa067913,K01652,2.2.1.6	Rsa073886,K01653,2.2.1.6	Rsa073887,K01653,2.2.1.6	Rsa077566,K01652,2.2.1.6	Rsa079849,K01653,2.2.1.6	Rsa079850,K01653,2.2.1.6	Rsa017611,K01652,2.2.1.6	Rsa021024,K01652,2.2.1.6
map00670	One carbon pool by folate	88	Rsa028880,K00600,2.1.2.1	Rsa028937,K01934,6.3.3.2	Rsa029413,K00605,2.1.2.10	Rsa032825,K00287,1.5.1.3	Rsa039803,K00605,2.1.2.10	Rsa039804,K00605,2.1.2.10	Rsa039805,K00605,2.1.2.10	Rsa040180,K00600,2.1.2.1	Rsa040181,K00600,2.1.2.1	Rsa040332,K00600,2.1.2.1	Rsa040797,K01746,4.3.1.4	Rsa040845,K00287,1.5.1.3	Rsa046005,K00600,2.1.2.1	Rsa046366,K00600,2.1.2.1	Rsa052238,K00600,2.1.2.1	Rsa052239,K00600,2.1.2.1	Rsa052369,K01938,6.3.4.3	Rsa053512,K00297,1.5.1.20	Rsa054084,K00600,2.1.2.1	Rsa054085,K00600,2.1.2.1	Rsa054086,K00600,2.1.2.1	Rsa054087,K00600,2.1.2.1	Rsa055306,K01746,4.3.1.4	Rsa001246,K00600,2.1.2.1	Rsa001247,K00600,2.1.2.1	Rsa001634,K01938,6.3.4.3	Rsa001635,K01938,6.3.4.3	Rsa001638,K01938,6.3.4.3	Rsa056553,K00600,2.1.2.1	Rsa057444,K00600,2.1.2.1	Rsa058370,K01934,6.3.3.2	Rsa058371,K01934,6.3.3.2	Rsa059481,K00604,2.1.2.9	Rsa060941,K00600,2.1.2.1	Rsa061231,K00287,1.5.1.3	Rsa061232,K00287,1.5.1.3	Rsa061233,K00287,1.5.1.3	Rsa062134,K00287,1.5.1.3	Rsa062196,K00287,1.5.1.3	Rsa062377,K01934,6.3.3.2	Rsa063564,K01433,3.5.1.10	Rsa063858,K00601,2.1.2.2	Rsa064324,K00600,2.1.2.1	Rsa064530,K00297,1.5.1.20	Rsa064889,K01938,6.3.4.3	Rsa064890,K01938,6.3.4.3	Rsa064891,K01938,6.3.4.3
map00680	Methane metabolism	224	Rsa026489,K00430,1.11.1.7	Rsa026490,K00430,1.11.1.7	Rsa028262,K00430,1.11.1.7	Rsa028264,K00430,1.11.1.7	Rsa028265,K00430,1.11.1.7	Rsa028266,K00430,1.11.1.7	Rsa028880,K00600,2.1.2.1	Rsa029060,K00430,1.11.1.7	Rsa029061,K00430,1.11.1.7	Rsa029311,K00430,1.11.1.7	Rsa029313,K00430,1.11.1.7	Rsa029922,K00430,1.11.1.7	Rsa030892,K00430,1.11.1.7	Rsa033655,K00430,1.11.1.7	Rsa034566,K00430,1.11.1.7	Rsa034819,K00430,1.11.1.7	Rsa035765,K00430,1.11.1.7	Rsa036213,K00430,1.11.1.7	Rsa036214,K00430,1.11.1.7	Rsa036585,K00430,1.11.1.7	Rsa036600,K00430,1.11.1.7	Rsa036894,K03782,1.11.1.6	Rsa037054,K00430,1.11.1.7	Rsa037288,K03781,1.11.1.6	Rsa037738,K00430,1.11.1.7	Rsa037960,K00430,1.11.1.7	Rsa038170,K00430,1.11.1.7	Rsa038663,K00430,1.11.1.7	Rsa039535,K03781,1.11.1.6	Rsa039536,K03781,1.11.1.6	Rsa039538,K03781,1.11.1.6	Rsa039539,K03781,1.11.1.6	Rsa039540,K03781,1.11.1.6	Rsa040180,K00600,2.1.2.1	Rsa040181,K00600,2.1.2.1	Rsa040332,K00600,2.1.2.1	Rsa040766,K00430,1.11.1.7	Rsa043621,K00430,1.11.1.7	Rsa044568,K03781,1.11.1.6	Rsa044569,K03781,1.11.1.6	Rsa045242,K00430,1.11.1.7	Rsa045920,K00430,1.11.1.7	Rsa046005,K00600,2.1.2.1	Rsa046366,K00600,2.1.2.1	Rsa046646,K00430,1.11.1.7	Rsa047823,K03781,1.11.1.6	Rsa049429,K00430,1.11.1.7
map00710	Carbon fixation in photosynthetic organisms	445	Rsa026001,K01807,5.3.1.6	Rsa026063,K00813,2.6.1.1	Rsa026064,K00813,2.6.1.1	Rsa026454,K01623,4.1.2.13	Rsa027099,K00814,2.6.1.2	Rsa027100,K00814,2.6.1.2	Rsa027762,K03841,3.1.3.11	Rsa027763,K03841,3.1.3.11	Rsa027764,K03841,3.1.3.11	Rsa028228,K00026,1.1.1.37	Rsa028323,K00927,2.7.2.3	Rsa028324,K00927,2.7.2.3	Rsa028638,K01006,2.7.9.1	Rsa028719,K01803,5.3.1.1	Rsa028720,K01803,5.3.1.1	Rsa028915,K00873,2.7.1.40	Rsa028916,K00873,2.7.1.40	Rsa028917,K00873,2.7.1.40	Rsa028995,K01610,4.1.1.49	Rsa029561,K01807,5.3.1.6	Rsa029562,K01807,5.3.1.6	Rsa029572,K01595,4.1.1.31	Rsa029573,K01595,4.1.1.31	Rsa029574,K01595,4.1.1.31	Rsa029734,K00873,2.7.1.40	Rsa029735,K00873,2.7.1.40	Rsa031000,K00873,2.7.1.40	Rsa031001,K00873,2.7.1.40	Rsa031232,K00028,1.1.1.39	Rsa032187,K01610,4.1.1.49	Rsa032574,K00026,1.1.1.37	Rsa033181,K00873,2.7.1.40	Rsa033915,K00051,1.1.1.82	Rsa033916,K00051,1.1.1.82	Rsa033917,K00051,1.1.1.82	Rsa034584,K00873,2.7.1.40	Rsa035382,K01624,4.1.2.13	Rsa035398,K00813,2.6.1.1	Rsa036042,K01807,5.3.1.6	Rsa038834,K00873,2.7.1.40	Rsa038908,K00873,2.7.1.40	Rsa039010,K00813,2.6.1.1	Rsa039322,K00855,2.7.1.19	Rsa039323,K00855,2.7.1.19	Rsa039475,K01623,4.1.2.13	Rsa039476,K01623,4.1.2.13	Rsa039477,K01623,4.1.2.13
map00720	Carbon fixation pathways in prokaryotes	182	Rsa027038,K00031,1.1.1.42	Rsa027537,K01648,2.3.3.8	Rsa027971,K01895,6.2.1.1	Rsa027973,K01895,6.2.1.1	Rsa028191,K01895,6.2.1.1	Rsa028228,K00026,1.1.1.37	Rsa028367,K01007,2.7.9.2	Rsa028552,K01681,4.2.1.3	Rsa028553,K01681,4.2.1.3	Rsa028554,K01681,4.2.1.3	Rsa028555,K01681,4.2.1.3	Rsa028556,K01681,4.2.1.3	Rsa028557,K01681,4.2.1.3	Rsa028558,K01681,4.2.1.3	Rsa028559,K01681,4.2.1.3	Rsa028560,K01681,4.2.1.3	Rsa029022,K01648,2.3.3.8	Rsa029023,K01648,2.3.3.8	Rsa029572,K01595,4.1.1.31	Rsa029573,K01595,4.1.1.31	Rsa029574,K01595,4.1.1.31	Rsa029697,K01681,4.2.1.3	Rsa032142,K01895,6.2.1.1	Rsa032574,K00026,1.1.1.37	Rsa035527,K01681,4.2.1.3	Rsa036393,K01903,6.2.1.5	Rsa037920,K01681,4.2.1.3	Rsa038074,K01681,4.2.1.3	Rsa038187,K01681,4.2.1.3	Rsa038702,K00031,1.1.1.42	Rsa038864,K01895,6.2.1.1	Rsa039511,K00026,1.1.1.37	Rsa039513,K00026,1.1.1.37	Rsa039514,K00026,1.1.1.37	Rsa039515,K00026,1.1.1.37	Rsa039516,K00026,1.1.1.37	Rsa039955,K00031,1.1.1.42	Rsa040177,K01007,2.7.9.2	Rsa042251,K01595,4.1.1.31	Rsa042252,K01595,4.1.1.31	Rsa042917,K01681,4.2.1.3	Rsa042918,K01681,4.2.1.3	Rsa043680,K01681,4.2.1.3	Rsa043808,K00026,1.1.1.37	Rsa047334,K00026,1.1.1.37	Rsa048609,K01679,4.2.1.2	Rsa051642,K01648,2.3.3.8
map00730	Thiamine metabolism	44	Rsa028591,K00949,2.7.6.2	Rsa028646,K04487,2.8.1.7	Rsa029698,K03707,3.5.99.2	Rsa032397,K00788,2.5.1.3	Rsa033759,K01516,3.6.1.15	Rsa037173,K00788,2.5.1.3	Rsa044393,K00788,2.5.1.3	Rsa053317,K00788,2.5.1.3	Rsa053318,K00788,2.5.1.3	Rsa054097,K01516,3.6.1.15	Rsa054098,K01516,3.6.1.15	Rsa054337,K01516,3.6.1.15	Rsa054530,K00949,2.7.6.2	Rsa054531,K00949,2.7.6.2	Rsa055639,K01516,3.6.1.15	Rsa058826,K03707,3.5.99.2	Rsa060122,K01516,3.6.1.15	Rsa061448,K00949,2.7.6.2	Rsa061878,K00878,2.7.1.50	Rsa062347,K01516,3.6.1.15	Rsa063529,K01516,3.6.1.15	Rsa064667,K00788,2.5.1.3	Rsa064935,K01516,3.6.1.15	Rsa064936,K01516,3.6.1.15	Rsa067461,K00949,2.7.6.2	Rsa067512,K04487,2.8.1.7	Rsa068376,K03707,3.5.99.2	Rsa068377,K03707,3.5.99.2	Rsa072659,K01516,3.6.1.15	Rsa072660,K01516,3.6.1.15	Rsa073145,K00788,2.5.1.3	Rsa074393,K00878,2.7.1.50	Rsa076923,K00788,2.5.1.3	Rsa003900,K00788,2.5.1.3	Rsa003901,K00788,2.5.1.3	Rsa005575,K01516,3.6.1.15	Rsa006379,K00949,2.7.6.2	Rsa014655,K00788,2.5.1.3	Rsa014656,K00788,2.5.1.3	Rsa020800,K01516,3.6.1.15	Rsa022577,K04487,2.8.1.7	Rsa024534,K01516,3.6.1.15	Rsa024535,K01516,3.6.1.15	Rsa024536,K01516,3.6.1.15
map00740	Riboflavin metabolism	88	Rsa027195,K02858,4.1.99.12	Rsa027196,K02858,4.1.99.12	Rsa027197,K02858,4.1.99.12	Rsa027198,K02858,4.1.99.12	Rsa027199,K02858,4.1.99.12	Rsa027906,K01078,3.1.3.2	Rsa030579,K00794,2.5.1.-	Rsa030580,K00794,2.5.1.-	Rsa030581,K00794,2.5.1.-	Rsa030896,K01078,3.1.3.2	Rsa031181,K00953,2.7.7.2	Rsa032743,K01078,3.1.3.2	Rsa033104,K01078,3.1.3.2	Rsa039657,K00953,2.7.7.2	Rsa039658,K00953,2.7.7.2	Rsa040343,K02858,4.1.99.12	Rsa040345,K02858,4.1.99.12	Rsa041598,K01078,3.1.3.2	Rsa043961,K01078,3.1.3.2	Rsa045847,K01078,3.1.3.2	Rsa046040,K01497,3.5.4.25	Rsa046387,K01497,3.5.4.25	Rsa046527,K01078,3.1.3.2	Rsa047135,K01078,3.1.3.2	Rsa048375,K01078,3.1.3.2	Rsa050796,K01078,3.1.3.2	Rsa053094,K01078,3.1.3.2	Rsa053190,K00794,2.5.1.-	Rsa054861,K02858,4.1.99.12	Rsa054862,K02858,4.1.99.12	Rsa054863,K02858,4.1.99.12	Rsa055439,K01078,3.1.3.2	Rsa055440,K01078,3.1.3.2	Rsa055529,K00793,2.5.1.9	Rsa055673,K00953,2.7.7.2	Rsa055674,K00953,2.7.7.2	Rsa055812,K01078,3.1.3.2	Rsa056006,K01078,3.1.3.2	Rsa058392,K01078,3.1.3.2	Rsa058681,K01078,3.1.3.2	Rsa059283,K01078,3.1.3.2	Rsa060677,K00861,2.7.1.26	Rsa061766,K01078,3.1.3.2	Rsa061859,K02858,4.1.99.12	Rsa063672,K01078,3.1.3.2	Rsa063703,K01078,3.1.3.2	Rsa064885,K01078,3.1.3.2
map00750	Vitamin B6 metabolism	32	Rsa032234,K01733,4.2.3.1	Rsa032235,K01733,4.2.3.1	Rsa032236,K01733,4.2.3.1	Rsa032237,K01733,4.2.3.1	Rsa040903,K08681,2.6.-.-	Rsa040904,K08681,2.6.-.-	Rsa043083,K01733,4.2.3.1	Rsa053742,K01733,4.2.3.1	Rsa053743,K01733,4.2.3.1	Rsa054321,K06215,4.-.-.-	Rsa055055,K01733,4.2.3.1	Rsa056627,K00831,2.6.1.52	Rsa062523,K00275,1.4.3.5	Rsa067505,K00831,2.6.1.52	Rsa070881,K01733,4.2.3.1	Rsa072473,K00868,2.7.1.35	Rsa073281,K08681,2.6.-.-	Rsa073282,K08681,2.6.-.-	Rsa073284,K08681,2.6.-.-	Rsa079634,K06215,4.-.-.-	Rsa079825,K08681,2.6.-.-	Rsa080331,K01733,4.2.3.1	Rsa004878,K01733,4.2.3.1	Rsa004879,K01733,4.2.3.1	Rsa083939,K01733,4.2.3.1	Rsa084465,K00275,1.4.3.5	Rsa085221,K00275,1.4.3.5	Rsa085702,K01733,4.2.3.1	Rsa085998,K06215,4.-.-.-	Rsa009781,K00831,2.6.1.52	Rsa010902,K08681,2.6.-.-	Rsa010903,K08681,2.6.-.-
map00760	Nicotinate and nicotinamide metabolism	77	Rsa030927,K03787,3.1.3.5	Rsa030928,K03787,3.1.3.5	Rsa030929,K03787,3.1.3.5	Rsa030930,K03787,3.1.3.5	Rsa031010,K03517,2.5.1.72	Rsa032787,K03787,3.1.3.5	Rsa033541,K03787,3.1.3.5	Rsa033908,K03426,3.6.1.22	Rsa033909,K03426,3.6.1.22	Rsa033911,K03426,3.6.1.22	Rsa034002,K00858,2.7.1.23	Rsa036488,K03787,3.1.3.5	Rsa041337,K03517,2.5.1.72	Rsa043087,K00767,2.4.2.19	Rsa047679,K00858,2.7.1.23	Rsa050847,K01081,3.1.3.5	Rsa052276,K00858,2.7.1.23	Rsa052277,K00858,2.7.1.23	Rsa052278,K00858,2.7.1.23	Rsa052279,K00858,2.7.1.23	Rsa052909,K03517,2.5.1.72	Rsa053540,K03787,3.1.3.5	Rsa053541,K03787,3.1.3.5	Rsa053542,K03787,3.1.3.5	Rsa054351,K01081,3.1.3.5	Rsa054922,K00763,2.4.2.11	Rsa001370,K00858,2.7.1.23	Rsa001371,K00858,2.7.1.23	Rsa001372,K00858,2.7.1.23	Rsa057646,K00278,1.4.3.16	Rsa058150,K03787,3.1.3.5	Rsa059363,K00858,2.7.1.23	Rsa059364,K00858,2.7.1.23	Rsa060197,K00952,2.7.7.1	Rsa060298,K00767,2.4.2.19	Rsa060359,K01081,3.1.3.5	Rsa062031,K01081,3.1.3.5	Rsa063097,K01239,3.2.2.1	Rsa063894,K00858,2.7.1.23	Rsa067272,K01440,3.5.1.19	Rsa068749,K01950,6.3.5.1	Rsa069515,K03517,2.5.1.72	Rsa069516,K03517,2.5.1.72	Rsa071497,K03787,3.1.3.5	Rsa072427,K03787,3.1.3.5	Rsa072428,K03787,3.1.3.5	Rsa072429,K03787,3.1.3.5
map00770	Pantothenate and CoA biosynthesis	143	Rsa029979,K01431,3.5.1.6	Rsa030159,K00826,2.6.1.42	Rsa031556,K00826,2.6.1.42	Rsa031557,K00826,2.6.1.42	Rsa032105,K01431,3.5.1.6	Rsa033105,K00606,2.1.2.11	Rsa033106,K00606,2.1.2.11	Rsa033107,K00606,2.1.2.11	Rsa033108,K00606,2.1.2.11	Rsa034966,K00053,1.1.1.86	Rsa035715,K00053,1.1.1.86	Rsa040912,K00053,1.1.1.86	Rsa040913,K00053,1.1.1.86	Rsa040914,K00053,1.1.1.86	Rsa040915,K00053,1.1.1.86	Rsa040934,K01653,2.2.1.6	Rsa041086,K09680,2.7.1.33	Rsa044406,K01652,2.2.1.6	Rsa044657,K00207,1.3.1.2	Rsa045254,K00826,2.6.1.42	Rsa045264,K00826,2.6.1.42	Rsa045265,K00826,2.6.1.42	Rsa045271,K01687,4.2.1.9	Rsa045540,K00826,2.6.1.42	Rsa045541,K00826,2.6.1.42	Rsa045618,K09680,2.7.1.33	Rsa046746,K01687,4.2.1.9	Rsa047181,K09680,2.7.1.33	Rsa047677,K01918,6.3.2.1	Rsa047956,K01652,2.2.1.6	Rsa048047,K01431,3.5.1.6	Rsa048798,K01653,2.2.1.6	Rsa048799,K01653,2.2.1.6	Rsa048822,K01652,2.2.1.6	Rsa049676,K01652,2.2.1.6	Rsa050550,K00826,2.6.1.42	Rsa051721,K00826,2.6.1.42	Rsa052147,K01653,2.2.1.6	Rsa052148,K01653,2.2.1.6	Rsa052149,K01653,2.2.1.6	Rsa052150,K01653,2.2.1.6	Rsa052162,K00053,1.1.1.86	Rsa052409,K01653,2.2.1.6	Rsa052477,K00207,1.3.1.2	Rsa053549,K00826,2.6.1.42	Rsa053550,K00826,2.6.1.42	Rsa055419,K01464,3.5.2.2
map00780	Biotin metabolism	5	Rsa052661,K01012,2.8.1.6	Rsa052662,K01012,2.8.1.6	Rsa075218,K00652,2.3.1.47	Rsa078341,K00833,2.6.1.62	Rsa020410,K00652,2.3.1.47
map00785	Lipoic acid metabolism	12	Rsa054083,K03644,2.8.1.8	Rsa057334,K03800,2.7.7.63	Rsa062555,K03801,2.3.1.181	Rsa074286,K03644,2.8.1.8	Rsa082618,K03800,2.7.7.63	Rsa082619,K03800,2.7.7.63	Rsa082646,K03801,2.3.1.181	Rsa005554,K03644,2.8.1.8	Rsa015671,K03644,2.8.1.8	Rsa015672,K03644,2.8.1.8	Rsa015673,K03644,2.8.1.8	Rsa020134,K03800,2.7.7.63
map00790	Folate biosynthesis	81	Rsa026179,K01930,6.3.2.17	Rsa026180,K01930,6.3.2.17	Rsa026181,K01930,6.3.2.17	Rsa026182,K01930,6.3.2.17	Rsa026183,K01930,6.3.2.17	Rsa026184,K01930,6.3.2.17	Rsa026185,K01930,6.3.2.17	Rsa032672,K01077,3.1.3.1	Rsa032825,K00287,1.5.1.3	Rsa033626,K00072,1.1.1.153	Rsa034158,K01307,3.4.19.9	Rsa034389,K01930,6.3.2.17	Rsa034714,K01930,6.3.2.17	Rsa034715,K01930,6.3.2.17	Rsa035975,K01307,3.4.19.9	Rsa035976,K01307,3.4.19.9	Rsa037734,K00950,2.7.6.3	Rsa040845,K00287,1.5.1.3	Rsa041159,K01930,6.3.2.17	Rsa041160,K01930,6.3.2.17	Rsa042342,K01930,6.3.2.17	Rsa042583,K00072,1.1.1.153	Rsa043555,K01495,3.5.4.16	Rsa046526,K01633,4.1.2.25	Rsa046573,K01495,3.5.4.16	Rsa046659,K01930,6.3.2.17	Rsa055008,K01930,6.3.2.17	Rsa055009,K01930,6.3.2.17	Rsa055010,K01930,6.3.2.17	Rsa055011,K01930,6.3.2.17	Rsa055860,K01930,6.3.2.17	Rsa000180,K01930,6.3.2.17	Rsa056019,K00072,1.1.1.153	Rsa056809,K01633,4.1.2.25	Rsa058436,K01077,3.1.3.1	Rsa060344,K00796,2.5.1.15	Rsa060952,K00357,1.5.1.34	Rsa061231,K00287,1.5.1.3	Rsa061232,K00287,1.5.1.3	Rsa061233,K00287,1.5.1.3	Rsa062134,K00287,1.5.1.3	Rsa062196,K00287,1.5.1.3	Rsa064133,K01633,4.1.2.25	Rsa065042,K01930,6.3.2.17	Rsa065806,K01930,6.3.2.17	Rsa065807,K01930,6.3.2.17	Rsa065808,K01930,6.3.2.17
map00791	Atrazine degradation	1	Rsa054557,K01430,3.5.1.5
map00830	Retinol metabolism	232	Rsa027143,K00699,2.4.1.17	Rsa027145,K00699,2.4.1.17	Rsa027146,K00699,2.4.1.17	Rsa027147,K00699,2.4.1.17	Rsa027167,K00699,2.4.1.17	Rsa027650,K00699,2.4.1.17	Rsa027667,K00699,2.4.1.17	Rsa027703,K00699,2.4.1.17	Rsa028562,K00699,2.4.1.17	Rsa029497,K00699,2.4.1.17	Rsa029498,K00699,2.4.1.17	Rsa029499,K00699,2.4.1.17	Rsa029500,K00699,2.4.1.17	Rsa029501,K00699,2.4.1.17	Rsa029502,K00699,2.4.1.17	Rsa029503,K00699,2.4.1.17	Rsa029612,K00699,2.4.1.17	Rsa029722,K00699,2.4.1.17	Rsa030525,K11147,1.1.-.-	Rsa031504,K00699,2.4.1.17	Rsa031641,K11157,3.1.1.-	Rsa031642,K11157,3.1.1.-	Rsa031643,K11157,3.1.1.-	Rsa031770,K00699,2.4.1.17	Rsa032172,K00699,2.4.1.17	Rsa032613,K00699,2.4.1.17	Rsa032806,K00699,2.4.1.17	Rsa032826,K00699,2.4.1.17	Rsa032914,K00001,1.1.1.1	Rsa032996,K00699,2.4.1.17	Rsa032997,K00699,2.4.1.17	Rsa033247,K00001,1.1.1.1	Rsa033784,K00699,2.4.1.17	Rsa034173,K00699,2.4.1.17	Rsa034524,K00699,2.4.1.17	Rsa035851,K00699,2.4.1.17	Rsa036384,K00001,1.1.1.1	Rsa036445,K00001,1.1.1.1	Rsa036616,K00699,2.4.1.17	Rsa036661,K00699,2.4.1.17	Rsa038080,K00001,1.1.1.1	Rsa038694,K00699,2.4.1.17	Rsa038746,K00699,2.4.1.17	Rsa039171,K00699,2.4.1.17	Rsa039687,K00699,2.4.1.17	Rsa040173,K00699,2.4.1.17	Rsa040174,K00699,2.4.1.17
map00860	Porphyrin and chlorophyll metabolism	326	Rsa026000,K02492,1.2.1.70	Rsa026579,K00522,1.16.3.1	Rsa026580,K00522,1.16.3.1	Rsa027091,K00218,1.3.1.33	Rsa027103,K01772,4.99.1.1	Rsa027104,K01772,4.99.1.1	Rsa027143,K00699,2.4.1.17	Rsa027145,K00699,2.4.1.17	Rsa027146,K00699,2.4.1.17	Rsa027147,K00699,2.4.1.17	Rsa027167,K00699,2.4.1.17	Rsa027650,K00699,2.4.1.17	Rsa027667,K00699,2.4.1.17	Rsa027703,K00699,2.4.1.17	Rsa028308,K00522,1.16.3.1	Rsa028309,K00522,1.16.3.1	Rsa028310,K00522,1.16.3.1	Rsa028311,K00522,1.16.3.1	Rsa028368,K01885,6.1.1.17	Rsa028369,K01885,6.1.1.17	Rsa028562,K00699,2.4.1.17	Rsa029497,K00699,2.4.1.17	Rsa029498,K00699,2.4.1.17	Rsa029499,K00699,2.4.1.17	Rsa029500,K00699,2.4.1.17	Rsa029501,K00699,2.4.1.17	Rsa029502,K00699,2.4.1.17	Rsa029503,K00699,2.4.1.17	Rsa029612,K00699,2.4.1.17	Rsa029722,K00699,2.4.1.17	Rsa031016,K01885,6.1.1.17	Rsa031017,K01885,6.1.1.17	Rsa031504,K00699,2.4.1.17	Rsa031770,K00699,2.4.1.17	Rsa032172,K00699,2.4.1.17	Rsa032416,K00218,1.3.1.33	Rsa032613,K00699,2.4.1.17	Rsa032806,K00699,2.4.1.17	Rsa032826,K00699,2.4.1.17	Rsa032996,K00699,2.4.1.17	Rsa032997,K00699,2.4.1.17	Rsa033333,K01698,4.2.1.24	Rsa033784,K00699,2.4.1.17	Rsa034173,K00699,2.4.1.17	Rsa034524,K00699,2.4.1.17	Rsa035773,K00228,1.3.3.3	Rsa035851,K00699,2.4.1.17
map00900	Terpenoid backbone biosynthesis	153	Rsa026162,K00626,2.3.1.9	Rsa026163,K00626,2.3.1.9	Rsa026164,K00626,2.3.1.9	Rsa026165,K00626,2.3.1.9	Rsa026166,K00626,2.3.1.9	Rsa026167,K00626,2.3.1.9	Rsa026169,K00626,2.3.1.9	Rsa026170,K00626,2.3.1.9	Rsa026841,K00787,2.5.1.1	Rsa026842,K00787,2.5.1.1	Rsa027402,K00099,1.1.1.267	Rsa027403,K00099,1.1.1.267	Rsa027407,K03527,1.17.1.2	Rsa027410,K00099,1.1.1.267	Rsa029944,K00626,2.3.1.9	Rsa030456,K05356,2.5.1.11	Rsa030653,K01597,4.1.1.33	Rsa030654,K01597,4.1.1.33	Rsa030655,K01597,4.1.1.33	Rsa030656,K01597,4.1.1.33	Rsa030657,K01597,4.1.1.33	Rsa030818,K00869,2.7.1.36	Rsa031411,K00787,2.5.1.1	Rsa032203,K00991,2.7.7.60	Rsa034136,K00806,2.5.1.31	Rsa036167,K00787,2.5.1.1	Rsa036681,K00626,2.3.1.9	Rsa036824,K00787,2.5.1.1	Rsa037269,K02523,2.5.1.-	Rsa039543,K10960,1.3.1.83	Rsa039544,K10960,1.3.1.83	Rsa039545,K10960,1.3.1.83	Rsa039546,K10960,1.3.1.83	Rsa039692,K02523,2.5.1.-	Rsa039693,K02523,2.5.1.-	Rsa040138,K03526,1.17.7.1	Rsa040139,K03526,1.17.7.1	Rsa040686,K01662,2.2.1.7	Rsa040687,K01662,2.2.1.7	Rsa041716,K03527,1.17.1.2	Rsa041717,K03527,1.17.1.2	Rsa042175,K01823,5.3.3.2	Rsa042531,K00806,2.5.1.31	Rsa042532,K00806,2.5.1.31	Rsa042888,K00021,1.1.1.34	Rsa042890,K00021,1.1.1.34	Rsa045366,K00991,2.7.7.60
map00901	Indole alkaloid biosynthesis	85	Rsa027200,K01757,4.3.3.2	Rsa027201,K01757,4.3.3.2	Rsa027202,K01757,4.3.3.2	Rsa028118,K01757,4.3.3.2	Rsa028119,K01757,4.3.3.2	Rsa028120,K01757,4.3.3.2	Rsa029237,K08233,3.1.1.78	Rsa030918,K01757,4.3.3.2	Rsa034685,K08233,3.1.1.78	Rsa034686,K08233,3.1.1.78	Rsa035129,K08233,3.1.1.78	Rsa037929,K01757,4.3.3.2	Rsa038547,K01593,4.1.1.28	Rsa039033,K01593,4.1.1.28	Rsa039373,K08233,3.1.1.78	Rsa041247,K01757,4.3.3.2	Rsa041361,K01757,4.3.3.2	Rsa043117,K08233,3.1.1.78	Rsa043261,K01757,4.3.3.2	Rsa043262,K01757,4.3.3.2	Rsa043904,K08233,3.1.1.78	Rsa045298,K08233,3.1.1.78	Rsa047172,K08233,3.1.1.78	Rsa047502,K08233,3.1.1.78	Rsa047503,K08233,3.1.1.78	Rsa048006,K08233,3.1.1.78	Rsa048007,K08233,3.1.1.78	Rsa048587,K01757,4.3.3.2	Rsa048952,K01757,4.3.3.2	Rsa048953,K01757,4.3.3.2	Rsa053239,K01757,4.3.3.2	Rsa053966,K01757,4.3.3.2	Rsa056190,K08233,3.1.1.78	Rsa056191,K08233,3.1.1.78	Rsa058489,K08233,3.1.1.78	Rsa058813,K01757,4.3.3.2	Rsa058814,K01757,4.3.3.2	Rsa059652,K08233,3.1.1.78	Rsa066431,K01757,4.3.3.2	Rsa067127,K01757,4.3.3.2	Rsa067961,K08233,3.1.1.78	Rsa067962,K01593,4.1.1.28	Rsa069431,K01757,4.3.3.2	Rsa070634,K01757,4.3.3.2	Rsa070644,K01757,4.3.3.2	Rsa072038,K08233,3.1.1.78	Rsa072929,K08233,3.1.1.78
map00902	Monoterpenoid biosynthesis	40	Rsa026695,K07384,4.2.3.14	Rsa026696,K07385,4.2.3.-	Rsa026697,K07384,4.2.3.14	Rsa026698,K07384,4.2.3.14	Rsa026699,K07385,4.2.3.-	Rsa026700,K07384,4.2.3.14	Rsa026701,K07384,4.2.3.14	Rsa026702,K07384,4.2.3.14	Rsa026703,K07384,4.2.3.14	Rsa026704,K07384,4.2.3.14	Rsa030275,K07385,4.2.3.-	Rsa040116,K07385,4.2.3.-	Rsa040117,K07385,4.2.3.-	Rsa040118,K07385,4.2.3.-	Rsa041324,K07385,4.2.3.-	Rsa042537,K07384,4.2.3.14	Rsa043639,K07385,4.2.3.-	Rsa044927,K07385,4.2.3.-	Rsa046674,K07385,4.2.3.-	Rsa049963,K07385,4.2.3.-	Rsa061258,K07385,4.2.3.-	Rsa062372,K07385,4.2.3.-	Rsa064909,K07385,4.2.3.-	Rsa072315,K07385,4.2.3.-	Rsa076397,K07385,4.2.3.-	Rsa079302,K07385,4.2.3.-	Rsa083298,K07384,4.2.3.14	Rsa083370,K07385,4.2.3.-	Rsa008387,K07385,4.2.3.-	Rsa017962,K07385,4.2.3.-	Rsa019697,K07385,4.2.3.-	Rsa020040,K07384,4.2.3.14	Rsa020953,K07384,4.2.3.14	Rsa022134,K07384,4.2.3.14	Rsa022968,K07385,4.2.3.-	Rsa024461,K07385,4.2.3.-	Rsa024462,K07385,4.2.3.-	Rsa024463,K07385,4.2.3.-	Rsa024464,K07385,4.2.3.-	Rsa024465,K07385,4.2.3.-
map00903	Limonene and pinene degradation	36	Rsa031563,K00128,1.2.1.3	Rsa036425,K00128,1.2.1.3	Rsa041545,K00128,1.2.1.3	Rsa042670,K00128,1.2.1.3	Rsa042902,K00128,1.2.1.3	Rsa042903,K00128,1.2.1.3	Rsa044079,K00128,1.2.1.3	Rsa044080,K00128,1.2.1.3	Rsa051729,K00128,1.2.1.3	Rsa052745,K00128,1.2.1.3	Rsa054254,K01692,4.2.1.17	Rsa054643,K01692,4.2.1.17	Rsa056457,K00128,1.2.1.3	Rsa058410,K00128,1.2.1.3	Rsa063826,K00128,1.2.1.3	Rsa065520,K00128,1.2.1.3	Rsa068160,K01692,4.2.1.17	Rsa068161,K01692,4.2.1.17	Rsa069684,K01692,4.2.1.17	Rsa073839,K01692,4.2.1.17	Rsa079877,K00128,1.2.1.3	Rsa079878,K00128,1.2.1.3	Rsa079879,K00128,1.2.1.3	Rsa081206,K00128,1.2.1.3	Rsa082209,K00128,1.2.1.3	Rsa082210,K00128,1.2.1.3	Rsa082211,K00128,1.2.1.3	Rsa086163,K00128,1.2.1.3	Rsa086296,K00128,1.2.1.3	Rsa005918,K01692,4.2.1.17	Rsa009880,K00128,1.2.1.3	Rsa021946,K01692,4.2.1.17	Rsa023873,K00128,1.2.1.3	Rsa023874,K00128,1.2.1.3	Rsa024640,K01692,4.2.1.17	Rsa025643,K00128,1.2.1.3
map00904	Diterpenoid biosynthesis	38	Rsa029397,K04125,1.14.11.13	Rsa029398,K04125,1.14.11.13	Rsa031870,K04125,1.14.11.13	Rsa031939,K04124,1.14.11.15	Rsa032687,K04125,1.14.11.13	Rsa045014,K05282,1.14.11.12	Rsa045015,K05282,1.14.11.12	Rsa047700,K05282,1.14.11.12	Rsa048499,K05282,1.14.11.12	Rsa049130,K04121,4.2.3.19	Rsa050593,K04122,1.14.13.78	Rsa002232,K04125,1.14.11.13	Rsa061254,K04123,1.14.13.79	Rsa063550,K04125,1.14.11.13	Rsa065905,K05282,1.14.11.12	Rsa070473,K04125,1.14.11.13	Rsa071275,K04123,1.14.13.79	Rsa071657,K04124,1.14.11.15	Rsa074333,K04123,1.14.13.79	Rsa076634,K04122,1.14.13.78	Rsa076896,K04124,1.14.11.15	Rsa082898,K05282,1.14.11.12	Rsa083566,K05282,1.14.11.12	Rsa084054,K04124,1.14.11.15	Rsa008261,K05282,1.14.11.12	Rsa014439,K04125,1.14.11.13	Rsa014989,K04125,1.14.11.13	Rsa014990,K04125,1.14.11.13	Rsa016572,K04124,1.14.11.15	Rsa017630,K04124,1.14.11.15	Rsa018809,K05282,1.14.11.12	Rsa020415,K04124,1.14.11.15	Rsa020731,K04120,5.5.1.13	Rsa020750,K04124,1.14.11.15	Rsa020840,K04125,1.14.11.13	Rsa021092,K04125,1.14.11.13	Rsa021122,K05282,1.14.11.12	Rsa021908,K04125,1.14.11.13
map00905	Brassinosteroid biosynthesis	11	Rsa034886,K09590,1.14.-.-	Rsa047065,K09589,1.14.-.-	Rsa047066,K09589,1.14.-.-	Rsa057285,K09591,1.3.99.-	Rsa063889,K09589,1.14.-.-	Rsa074355,K09590,1.14.-.-	Rsa075073,K09589,1.14.-.-	Rsa075536,K09587,1.14.13.-	Rsa082180,K09590,1.14.-.-	Rsa008979,K09589,1.14.-.-	Rsa017738,K09590,1.14.-.-
map00906	Carotenoid biosynthesis	142	Rsa026599,K09842,1.2.3.14	Rsa026820,K09838,1.14.13.90	Rsa026821,K09838,1.14.13.90	Rsa026822,K09838,1.14.13.90	Rsa026824,K09838,1.14.13.90	Rsa026825,K09838,1.14.13.90	Rsa026826,K09838,1.14.13.90	Rsa029351,K09843,1.14.13.93	Rsa029352,K09843,1.14.13.93	Rsa029353,K09843,1.14.13.93	Rsa029354,K09843,1.14.13.93	Rsa029890,K09842,1.2.3.14	Rsa030259,K09840,1.13.11.51	Rsa030260,K09840,1.13.11.51	Rsa030261,K09840,1.13.11.51	Rsa030262,K09840,1.13.11.51	Rsa030263,K09840,1.13.11.51	Rsa030984,K02293,1.14.99.-	Rsa032602,K02294,1.14.13.-	Rsa032604,K02294,1.14.13.-	Rsa034471,K09842,1.2.3.14	Rsa036039,K09840,1.13.11.51	Rsa036564,K09840,1.13.11.51	Rsa036740,K09842,1.2.3.14	Rsa038051,K09842,1.2.3.14	Rsa038666,K09843,1.14.13.93	Rsa039197,K09842,1.2.3.14	Rsa040521,K00514,1.14.99.30	Rsa040522,K00514,1.14.99.30	Rsa040523,K00514,1.14.99.30	Rsa040888,K09839,1.10.99.3	Rsa040889,K09839,1.10.99.3	Rsa041608,K02293,1.14.99.-	Rsa041609,K02293,1.14.99.-	Rsa041695,K09835,5.-.-.-	Rsa041848,K02291,2.5.1.32	Rsa041849,K02291,2.5.1.32	Rsa041850,K02291,2.5.1.32	Rsa041851,K02291,2.5.1.32	Rsa042475,K06444,1.14.-.-	Rsa042839,K09840,1.13.11.51	Rsa043128,K09840,1.13.11.51	Rsa043915,K09843,1.14.13.93	Rsa045036,K09840,1.13.11.51	Rsa045426,K09843,1.14.13.93	Rsa045427,K09843,1.14.13.93	Rsa045428,K09843,1.14.13.93
map00908	Zeatin biosynthesis	23	Rsa034724,K00279,1.5.99.12	Rsa036982,K00279,1.5.99.12	Rsa037723,K00279,1.5.99.12	Rsa037764,K00279,1.5.99.12	Rsa038633,K00279,1.5.99.12	Rsa045571,K00791,2.5.1.75	Rsa048035,K00279,1.5.99.12	Rsa056311,K00279,1.5.99.12	Rsa056312,K00279,1.5.99.12	Rsa060480,K00279,1.5.99.12	Rsa060489,K00279,1.5.99.12	Rsa061512,K00791,2.5.1.75	Rsa069858,K00791,2.5.1.75	Rsa075381,K00791,2.5.1.75	Rsa075382,K00791,2.5.1.75	Rsa075383,K00791,2.5.1.75	Rsa075384,K00791,2.5.1.75	Rsa077796,K00279,1.5.99.12	Rsa084842,K00279,1.5.99.12	Rsa016013,K00279,1.5.99.12	Rsa016014,K00279,1.5.99.12	Rsa017414,K00791,2.5.1.75	Rsa020167,K00791,2.5.1.75
map00910	Nitrogen metabolism	305	Rsa026032,K00261,1.4.1.3	Rsa026033,K00261,1.4.1.3	Rsa026034,K00261,1.4.1.3	Rsa026035,K00261,1.4.1.3	Rsa026036,K00261,1.4.1.3	Rsa026037,K00261,1.4.1.3	Rsa026038,K00261,1.4.1.3	Rsa026796,K01424,3.5.1.1	Rsa026797,K01424,3.5.1.1	Rsa027754,K00366,1.7.7.1	Rsa027967,K00262,1.4.1.4	Rsa027968,K00262,1.4.1.4	Rsa027969,K00262,1.4.1.4	Rsa027970,K00262,1.4.1.4	Rsa028330,K01915,6.3.1.2	Rsa029178,K00360,1.7.1.1	Rsa029413,K00605,2.1.2.10	Rsa029674,K01953,6.3.5.4	Rsa030379,K01674,4.2.1.1	Rsa030380,K01674,4.2.1.1	Rsa030624,K01953,6.3.5.4	Rsa030625,K01953,6.3.5.4	Rsa030626,K01953,6.3.5.4	Rsa030627,K01953,6.3.5.4	Rsa030628,K01953,6.3.5.4	Rsa030629,K01953,6.3.5.4	Rsa031060,K01501,3.5.5.1	Rsa031061,K01501,3.5.5.1	Rsa031334,K01501,3.5.5.1	Rsa031683,K01915,6.3.1.2	Rsa031922,K10775,4.3.1.24	Rsa031923,K10775,4.3.1.24	Rsa032872,K01674,4.2.1.1	Rsa034602,K00366,1.7.7.1	Rsa035858,K01915,6.3.1.2	Rsa035859,K01915,6.3.1.2	Rsa036014,K01673,4.2.1.1	Rsa036409,K01455,3.5.1.49	Rsa037393,K01673,4.2.1.1	Rsa037676,K01915,6.3.1.2	Rsa037756,K00260,1.4.1.2	Rsa038039,K01915,6.3.1.2	Rsa039160,K00260,1.4.1.2	Rsa039354,K00284,1.4.7.1	Rsa039355,K00284,1.4.7.1	Rsa039356,K00284,1.4.7.1	Rsa039547,K10775,4.3.1.24
map00920	Sulfur metabolism	229	Rsa026051,K00860,2.7.1.25	Rsa026052,K00860,2.7.1.25	Rsa026053,K00860,2.7.1.25	Rsa026054,K00860,2.7.1.25	Rsa026470,K00392,1.8.7.1	Rsa026471,K00392,1.8.7.1	Rsa026891,K01082,3.1.3.7	Rsa026892,K01082,3.1.3.7	Rsa026893,K01082,3.1.3.7	Rsa026894,K01082,3.1.3.7	Rsa026895,K01082,3.1.3.7	Rsa027258,K00958,2.7.7.4	Rsa027507,K00387,1.8.3.1	Rsa027513,K00640,2.3.1.30	Rsa027514,K00640,2.3.1.30	Rsa029055,K01082,3.1.3.7	Rsa029056,K01082,3.1.3.7	Rsa029257,K00958,2.7.7.4	Rsa029258,K00958,2.7.7.4	Rsa029259,K00958,2.7.7.4	Rsa029485,K01016,2.8.2.4	Rsa029514,K01738,2.5.1.47	Rsa029515,K01738,2.5.1.47	Rsa029517,K01738,2.5.1.47	Rsa029518,K01738,2.5.1.47	Rsa030166,K01739,2.5.1.48	Rsa030167,K01739,2.5.1.48	Rsa030168,K01739,2.5.1.48	Rsa030893,K01738,2.5.1.47	Rsa031030,K01738,2.5.1.47	Rsa031031,K01738,2.5.1.47	Rsa031132,K01738,2.5.1.47	Rsa031205,K00958,2.7.7.4	Rsa032752,K00640,2.3.1.30	Rsa033417,K01082,3.1.3.7	Rsa035445,K01016,2.8.2.4	Rsa036123,K01082,3.1.3.7	Rsa036482,K00392,1.8.7.1	Rsa036647,K00392,1.8.7.1	Rsa037277,K01738,2.5.1.47	Rsa038268,K00392,1.8.7.1	Rsa038886,K00958,2.7.7.4	Rsa039255,K00380,1.8.1.2	Rsa039894,K01738,2.5.1.47	Rsa040737,K00860,2.7.1.25	Rsa041760,K01738,2.5.1.47	Rsa041761,K01738,2.5.1.47
map00930	Caprolactam degradation	44	Rsa027181,K00002,1.1.1.2	Rsa027182,K00002,1.1.1.2	Rsa027183,K00002,1.1.1.2	Rsa027184,K00002,1.1.1.2	Rsa030474,K00002,1.1.1.2	Rsa043551,K00002,1.1.1.2	Rsa047139,K01053,3.1.1.17	Rsa047827,K00002,1.1.1.2	Rsa047828,K00002,1.1.1.2	Rsa052461,K00002,1.1.1.2	Rsa054254,K01692,4.2.1.17	Rsa054643,K01692,4.2.1.17	Rsa001856,K00002,1.1.1.2	Rsa001857,K00002,1.1.1.2	Rsa001858,K00002,1.1.1.2	Rsa056519,K00002,1.1.1.2	Rsa056535,K00002,1.1.1.2	Rsa061897,K01053,3.1.1.17	Rsa061968,K01053,3.1.1.17	Rsa064730,K00002,1.1.1.2	Rsa066419,K00002,1.1.1.2	Rsa068160,K01692,4.2.1.17	Rsa068161,K01692,4.2.1.17	Rsa069078,K00002,1.1.1.2	Rsa069684,K01692,4.2.1.17	Rsa073839,K01692,4.2.1.17	Rsa074177,K00002,1.1.1.2	Rsa076215,K00002,1.1.1.2	Rsa081604,K00002,1.1.1.2	Rsa084694,K00002,1.1.1.2	Rsa005918,K01692,4.2.1.17	Rsa009006,K00002,1.1.1.2	Rsa010082,K00002,1.1.1.2	Rsa010083,K00002,1.1.1.2	Rsa010084,K00002,1.1.1.2	Rsa010085,K00002,1.1.1.2	Rsa010106,K00002,1.1.1.2	Rsa021946,K01692,4.2.1.17	Rsa022071,K01053,3.1.1.17	Rsa024122,K00002,1.1.1.2	Rsa024123,K00002,1.1.1.2	Rsa024124,K00002,1.1.1.2	Rsa024125,K00002,1.1.1.2	Rsa024640,K01692,4.2.1.17
map00940	Phenylpropanoid biosynthesis	422	Rsa026489,K00430,1.11.1.7	Rsa026490,K00430,1.11.1.7	Rsa027253,K05349,3.2.1.21	Rsa027254,K05349,3.2.1.21	Rsa027255,K05349,3.2.1.21	Rsa028262,K00430,1.11.1.7	Rsa028264,K00430,1.11.1.7	Rsa028265,K00430,1.11.1.7	Rsa028266,K00430,1.11.1.7	Rsa028344,K01188,3.2.1.21	Rsa028345,K01188,3.2.1.21	Rsa029060,K00430,1.11.1.7	Rsa029061,K00430,1.11.1.7	Rsa029267,K09754,1.14.13.-	Rsa029268,K09754,1.14.13.-	Rsa029288,K01188,3.2.1.21	Rsa029289,K01188,3.2.1.21	Rsa029311,K00430,1.11.1.7	Rsa029313,K00430,1.11.1.7	Rsa029469,K09753,1.2.1.44	Rsa029470,K09753,1.2.1.44	Rsa029471,K09753,1.2.1.44	Rsa029661,K01188,3.2.1.21	Rsa029778,K01188,3.2.1.21	Rsa029922,K00430,1.11.1.7	Rsa030892,K00430,1.11.1.7	Rsa031922,K10775,4.3.1.24	Rsa031923,K10775,4.3.1.24	Rsa031943,K01188,3.2.1.21	Rsa033019,K09755,1.14.-.-	Rsa033020,K09755,1.14.-.-	Rsa033345,K05349,3.2.1.21	Rsa033504,K01904,6.2.1.12	Rsa033508,K09753,1.2.1.44	Rsa033509,K09753,1.2.1.44	Rsa033655,K00430,1.11.1.7	Rsa033665,K01904,6.2.1.12	Rsa033717,K09753,1.2.1.44	Rsa033718,K09753,1.2.1.44	Rsa033841,K01188,3.2.1.21	Rsa034543,K05349,3.2.1.21	Rsa034544,K05349,3.2.1.21	Rsa034566,K00430,1.11.1.7	Rsa034819,K00430,1.11.1.7	Rsa035765,K00430,1.11.1.7	Rsa036007,K05350,3.2.1.21	Rsa036213,K00430,1.11.1.7
map00941	Flavonoid biosynthesis	167	Rsa026407,K00475,1.14.11.9	Rsa026510,K00660,2.3.1.74	Rsa026511,K00660,2.3.1.74	Rsa028012,K00475,1.14.11.9	Rsa028013,K00475,1.14.11.9	Rsa029267,K09754,1.14.13.-	Rsa029268,K09754,1.14.13.-	Rsa030689,K00091,1.1.1.219	Rsa030690,K00091,1.1.1.219	Rsa030691,K00091,1.1.1.219	Rsa030692,K00091,1.1.1.219	Rsa030862,K00091,1.1.1.219	Rsa031148,K00091,1.1.1.219	Rsa031424,K05278,1.14.11.23	Rsa031529,K00660,2.3.1.74	Rsa036383,K00588,2.1.1.104	Rsa037374,K00091,1.1.1.219	Rsa037750,K00660,2.3.1.74	Rsa038049,K05278,1.14.11.23	Rsa039921,K00475,1.14.11.9	Rsa039922,K00475,1.14.11.9	Rsa039924,K00475,1.14.11.9	Rsa040929,K00660,2.3.1.74	Rsa040930,K00660,2.3.1.74	Rsa041708,K05278,1.14.11.23	Rsa041709,K05278,1.14.11.23	Rsa041787,K00588,2.1.1.104	Rsa041788,K00588,2.1.1.104	Rsa041822,K01859,5.5.1.6	Rsa041823,K01859,5.5.1.6	Rsa041824,K01859,5.5.1.6	Rsa041825,K01859,5.5.1.6	Rsa042117,K00660,2.3.1.74	Rsa043000,K05278,1.14.11.23	Rsa043567,K01859,5.5.1.6	Rsa043568,K01859,5.5.1.6	Rsa043569,K01859,5.5.1.6	Rsa043852,K00660,2.3.1.74	Rsa044436,K05278,1.14.11.23	Rsa044583,K00091,1.1.1.219	Rsa044662,K00588,2.1.1.104	Rsa044951,K00660,2.3.1.74	Rsa045997,K00588,2.1.1.104	Rsa046050,K05278,1.14.11.23	Rsa046051,K05278,1.14.11.23	Rsa046480,K00660,2.3.1.74	Rsa046481,K00660,2.3.1.74
map00944	Flavone and flavonol biosynthesis	49	Rsa028121,K05279,2.1.1.76	Rsa030026,K05279,2.1.1.76	Rsa031950,K05279,2.1.1.76	Rsa031951,K05279,2.1.1.76	Rsa034777,K05279,2.1.1.76	Rsa040571,K10757,2.4.1.91	Rsa041911,K10757,2.4.1.91	Rsa042137,K05279,2.1.1.76	Rsa042138,K05279,2.1.1.76	Rsa044150,K05279,2.1.1.76	Rsa046950,K10757,2.4.1.91	Rsa047474,K05279,2.1.1.76	Rsa048204,K05279,2.1.1.76	Rsa001039,K05279,2.1.1.76	Rsa001538,K05279,2.1.1.76	Rsa061889,K05279,2.1.1.76	Rsa061890,K05279,2.1.1.76	Rsa063607,K05279,2.1.1.76	Rsa063608,K05279,2.1.1.76	Rsa063883,K05279,2.1.1.76	Rsa064567,K05279,2.1.1.76	Rsa065124,K05279,2.1.1.76	Rsa065125,K05279,2.1.1.76	Rsa068701,K05279,2.1.1.76	Rsa072060,K05279,2.1.1.76	Rsa077588,K10757,2.4.1.91	Rsa080279,K05279,2.1.1.76	Rsa080802,K05279,2.1.1.76	Rsa083050,K05279,2.1.1.76	Rsa083736,K05279,2.1.1.76	Rsa014764,K05279,2.1.1.76	Rsa014765,K05279,2.1.1.76	Rsa017048,K05279,2.1.1.76	Rsa017636,K05279,2.1.1.76	Rsa017951,K05279,2.1.1.76	Rsa019287,K05279,2.1.1.76	Rsa019975,K10757,2.4.1.91	Rsa019976,K10757,2.4.1.91	Rsa022295,K10757,2.4.1.91	Rsa023142,K05279,2.1.1.76	Rsa023720,K05279,2.1.1.76	Rsa023721,K05279,2.1.1.76	Rsa023756,K05279,2.1.1.76	Rsa023757,K05279,2.1.1.76	Rsa023758,K05279,2.1.1.76	Rsa023759,K05279,2.1.1.76	Rsa024885,K05279,2.1.1.76
map00945	Stilbenoid, diarylheptanoid and gingerol biosynthesis	37	Rsa029267,K09754,1.14.13.-	Rsa029268,K09754,1.14.13.-	Rsa036383,K00588,2.1.1.104	Rsa041787,K00588,2.1.1.104	Rsa041788,K00588,2.1.1.104	Rsa044662,K00588,2.1.1.104	Rsa045997,K00588,2.1.1.104	Rsa051782,K00487,1.14.13.11	Rsa051787,K00487,1.14.13.11	Rsa000084,K00487,1.14.13.11	Rsa000086,K00487,1.14.13.11	Rsa001074,K00588,2.1.1.104	Rsa001076,K00588,2.1.1.104	Rsa001077,K00588,2.1.1.104	Rsa058141,K00588,2.1.1.104	Rsa058142,K00588,2.1.1.104	Rsa065301,K00487,1.14.13.11	Rsa065302,K00487,1.14.13.11	Rsa065303,K00487,1.14.13.11	Rsa065304,K00487,1.14.13.11	Rsa065305,K00487,1.14.13.11	Rsa067989,K09754,1.14.13.-	Rsa067990,K09754,1.14.13.-	Rsa067991,K09754,1.14.13.-	Rsa067992,K09754,1.14.13.-	Rsa067993,K09754,1.14.13.-	Rsa071991,K00487,1.14.13.11	Rsa080482,K00588,2.1.1.104	Rsa004031,K09754,1.14.13.-	Rsa004032,K09754,1.14.13.-	Rsa014629,K00588,2.1.1.104	Rsa021562,K00588,2.1.1.104	Rsa024882,K00588,2.1.1.104	Rsa025470,K00588,2.1.1.104	Rsa025471,K00588,2.1.1.104	Rsa025472,K00588,2.1.1.104	Rsa025473,K00588,2.1.1.104
map00950	Isoquinoline alkaloid biosynthesis	101	Rsa026063,K00813,2.6.1.1	Rsa026064,K00813,2.6.1.1	Rsa026861,K00276,1.4.3.21	Rsa026863,K00276,1.4.3.21	Rsa027218,K00815,2.6.1.5	Rsa028850,K00274,1.4.3.4	Rsa028851,K00274,1.4.3.4	Rsa030247,K00274,1.4.3.4	Rsa030248,K00274,1.4.3.4	Rsa030249,K00274,1.4.3.4	Rsa033255,K00276,1.4.3.21	Rsa033256,K00276,1.4.3.21	Rsa033257,K00276,1.4.3.21	Rsa035398,K00813,2.6.1.1	Rsa035468,K00815,2.6.1.5	Rsa036946,K00815,2.6.1.5	Rsa038547,K01593,4.1.1.28	Rsa039010,K00813,2.6.1.1	Rsa039033,K01593,4.1.1.28	Rsa040733,K00815,2.6.1.5	Rsa040734,K00815,2.6.1.5	Rsa040735,K00815,2.6.1.5	Rsa040736,K00815,2.6.1.5	Rsa041938,K00276,1.4.3.21	Rsa041939,K00276,1.4.3.21	Rsa044390,K00815,2.6.1.5	Rsa045536,K00812,2.6.1.1	Rsa045855,K00813,2.6.1.1	Rsa046381,K00815,2.6.1.5	Rsa046786,K01592,4.1.1.25	Rsa047948,K00813,2.6.1.1	Rsa048351,K00276,1.4.3.21	Rsa050897,K00276,1.4.3.21	Rsa052812,K00815,2.6.1.5	Rsa052813,K00815,2.6.1.5	Rsa054911,K00813,2.6.1.1	Rsa055519,K00815,2.6.1.5	Rsa000815,K00815,2.6.1.5	Rsa000816,K00815,2.6.1.5	Rsa000817,K00815,2.6.1.5	Rsa000818,K00815,2.6.1.5	Rsa000819,K00815,2.6.1.5	Rsa002704,K00813,2.6.1.1	Rsa002706,K00813,2.6.1.1	Rsa002708,K00813,2.6.1.1	Rsa056982,K00812,2.6.1.1	Rsa057318,K00813,2.6.1.1
map00960	Tropane, piperidine and pyridine alkaloid biosynthesis	178	Rsa026224,K01066,3.1.1.-	Rsa026225,K01066,3.1.1.-	Rsa026226,K01066,3.1.1.-	Rsa026861,K00276,1.4.3.21	Rsa026863,K00276,1.4.3.21	Rsa027238,K08081,1.1.1.206	Rsa027240,K08081,1.1.1.206	Rsa027241,K08081,1.1.1.206	Rsa027611,K01066,3.1.1.-	Rsa028173,K08081,1.1.1.206	Rsa028174,K08081,1.1.1.206	Rsa028514,K08081,1.1.1.206	Rsa028515,K08081,1.1.1.206	Rsa028516,K08081,1.1.1.206	Rsa028517,K08081,1.1.1.206	Rsa028518,K08081,1.1.1.206	Rsa028519,K08081,1.1.1.206	Rsa028686,K08081,1.1.1.206	Rsa029420,K01066,3.1.1.-	Rsa030701,K01066,3.1.1.-	Rsa031535,K08081,1.1.1.206	Rsa031536,K08081,1.1.1.206	Rsa031922,K10775,4.3.1.24	Rsa031923,K10775,4.3.1.24	Rsa033255,K00276,1.4.3.21	Rsa033256,K00276,1.4.3.21	Rsa033257,K00276,1.4.3.21	Rsa033518,K01066,3.1.1.-	Rsa033519,K01066,3.1.1.-	Rsa033533,K01066,3.1.1.-	Rsa033534,K01066,3.1.1.-	Rsa033535,K01066,3.1.1.-	Rsa035093,K08081,1.1.1.206	Rsa036747,K01066,3.1.1.-	Rsa037749,K01066,3.1.1.-	Rsa039547,K10775,4.3.1.24	Rsa039662,K01044,3.1.1.1	Rsa040403,K10775,4.3.1.24	Rsa041938,K00276,1.4.3.21	Rsa041939,K00276,1.4.3.21	Rsa042134,K01066,3.1.1.-	Rsa043972,K01066,3.1.1.-	Rsa044147,K01066,3.1.1.-	Rsa044277,K01066,3.1.1.-	Rsa044539,K08081,1.1.1.206	Rsa044540,K08081,1.1.1.206	Rsa044541,K08081,1.1.1.206
map00965	Betalain biosynthesis	4	Rsa038547,K01593,4.1.1.28	Rsa039033,K01593,4.1.1.28	Rsa067962,K01593,4.1.1.28	Rsa021326,K01593,4.1.1.28
map00970	Aminoacyl-tRNA biosynthesis	315	Rsa026438,K01867,6.1.1.2	Rsa027044,K01866,6.1.1.1	Rsa027380,K04567,6.1.1.6	Rsa027381,K04567,6.1.1.6	Rsa027382,K04567,6.1.1.6	Rsa027383,K04567,6.1.1.6	Rsa027384,K04567,6.1.1.6	Rsa027385,K04567,6.1.1.6	Rsa027386,K04567,6.1.1.6	Rsa027447,K01872,6.1.1.7	Rsa027796,K01868,6.1.1.3	Rsa027920,K01873,6.1.1.9	Rsa028122,K01880,6.1.1.14	Rsa028123,K01880,6.1.1.14	Rsa028368,K01885,6.1.1.17	Rsa028369,K01885,6.1.1.17	Rsa028691,K01870,6.1.1.5	Rsa028692,K01870,6.1.1.5	Rsa028693,K01870,6.1.1.5	Rsa029008,K01876,6.1.1.12	Rsa029009,K01876,6.1.1.12	Rsa029010,K01876,6.1.1.12	Rsa029094,K01881,6.1.1.15	Rsa029095,K01881,6.1.1.15	Rsa030769,K01873,6.1.1.9	Rsa030835,K01873,6.1.1.9	Rsa031016,K01885,6.1.1.17	Rsa031017,K01885,6.1.1.17	Rsa032065,K01892,6.1.1.21	Rsa032180,K01892,6.1.1.21	Rsa032837,K01873,6.1.1.9	Rsa032838,K04567,6.1.1.6	Rsa033101,K01874,6.1.1.10	Rsa034563,K01881,6.1.1.15	Rsa034870,K01868,6.1.1.3	Rsa035428,K01868,6.1.1.3	Rsa035623,K01893,6.1.1.22	Rsa035927,K01868,6.1.1.3	Rsa037701,K04567,6.1.1.6	Rsa038219,K01872,6.1.1.7	Rsa038437,K01869,6.1.1.4	Rsa038982,K01876,6.1.1.12	Rsa039459,K01880,6.1.1.14	Rsa039460,K01880,6.1.1.14	Rsa041453,K01885,6.1.1.17	Rsa041454,K01885,6.1.1.17	Rsa041521,K01868,6.1.1.3
map00980	Metabolism of xenobiotics by cytochrome P450	411	Rsa026195,K00799,2.5.1.18	Rsa026196,K00799,2.5.1.18	Rsa026641,K00799,2.5.1.18	Rsa026831,K00799,2.5.1.18	Rsa026832,K00799,2.5.1.18	Rsa026833,K00799,2.5.1.18	Rsa027143,K00699,2.4.1.17	Rsa027145,K00699,2.4.1.17	Rsa027146,K00699,2.4.1.17	Rsa027147,K00699,2.4.1.17	Rsa027167,K00699,2.4.1.17	Rsa027650,K00699,2.4.1.17	Rsa027667,K00699,2.4.1.17	Rsa027703,K00699,2.4.1.17	Rsa028562,K00699,2.4.1.17	Rsa029160,K00799,2.5.1.18	Rsa029497,K00699,2.4.1.17	Rsa029498,K00699,2.4.1.17	Rsa029499,K00699,2.4.1.17	Rsa029500,K00699,2.4.1.17	Rsa029501,K00699,2.4.1.17	Rsa029502,K00699,2.4.1.17	Rsa029503,K00699,2.4.1.17	Rsa029612,K00699,2.4.1.17	Rsa029722,K00699,2.4.1.17	Rsa030197,K00799,2.5.1.18	Rsa030698,K00799,2.5.1.18	Rsa030920,K00799,2.5.1.18	Rsa031108,K00799,2.5.1.18	Rsa031109,K00799,2.5.1.18	Rsa031504,K00699,2.4.1.17	Rsa031770,K00699,2.4.1.17	Rsa032172,K00699,2.4.1.17	Rsa032388,K00799,2.5.1.18	Rsa032613,K00699,2.4.1.17	Rsa032806,K00699,2.4.1.17	Rsa032826,K00699,2.4.1.17	Rsa032865,K00799,2.5.1.18	Rsa032914,K00001,1.1.1.1	Rsa032996,K00699,2.4.1.17	Rsa032997,K00699,2.4.1.17	Rsa033247,K00001,1.1.1.1	Rsa033784,K00699,2.4.1.17	Rsa034173,K00699,2.4.1.17	Rsa034524,K00699,2.4.1.17	Rsa035068,K00799,2.5.1.18	Rsa035307,K00799,2.5.1.18
map00982	Drug metabolism - cytochrome P450	461	Rsa026195,K00799,2.5.1.18	Rsa026196,K00799,2.5.1.18	Rsa026641,K00799,2.5.1.18	Rsa026831,K00799,2.5.1.18	Rsa026832,K00799,2.5.1.18	Rsa026833,K00799,2.5.1.18	Rsa027143,K00699,2.4.1.17	Rsa027145,K00699,2.4.1.17	Rsa027146,K00699,2.4.1.17	Rsa027147,K00699,2.4.1.17	Rsa027167,K00699,2.4.1.17	Rsa027650,K00699,2.4.1.17	Rsa027667,K00699,2.4.1.17	Rsa027703,K00699,2.4.1.17	Rsa028562,K00699,2.4.1.17	Rsa028850,K00274,1.4.3.4	Rsa028851,K00274,1.4.3.4	Rsa029160,K00799,2.5.1.18	Rsa029497,K00699,2.4.1.17	Rsa029498,K00699,2.4.1.17	Rsa029499,K00699,2.4.1.17	Rsa029500,K00699,2.4.1.17	Rsa029501,K00699,2.4.1.17	Rsa029502,K00699,2.4.1.17	Rsa029503,K00699,2.4.1.17	Rsa029612,K00699,2.4.1.17	Rsa029722,K00699,2.4.1.17	Rsa030197,K00799,2.5.1.18	Rsa030247,K00274,1.4.3.4	Rsa030248,K00274,1.4.3.4	Rsa030249,K00274,1.4.3.4	Rsa030698,K00799,2.5.1.18	Rsa030915,K00485,1.14.13.8	Rsa030920,K00799,2.5.1.18	Rsa031108,K00799,2.5.1.18	Rsa031109,K00799,2.5.1.18	Rsa031504,K00699,2.4.1.17	Rsa031770,K00699,2.4.1.17	Rsa032172,K00699,2.4.1.17	Rsa032388,K00799,2.5.1.18	Rsa032613,K00699,2.4.1.17	Rsa032806,K00699,2.4.1.17	Rsa032826,K00699,2.4.1.17	Rsa032865,K00799,2.5.1.18	Rsa032914,K00001,1.1.1.1	Rsa032996,K00699,2.4.1.17	Rsa032997,K00699,2.4.1.17
map00983	Drug metabolism - other enzymes	270	Rsa027143,K00699,2.4.1.17	Rsa027145,K00699,2.4.1.17	Rsa027146,K00699,2.4.1.17	Rsa027147,K00699,2.4.1.17	Rsa027167,K00699,2.4.1.17	Rsa027650,K00699,2.4.1.17	Rsa027667,K00699,2.4.1.17	Rsa027703,K00699,2.4.1.17	Rsa028562,K00699,2.4.1.17	Rsa029497,K00699,2.4.1.17	Rsa029498,K00699,2.4.1.17	Rsa029499,K00699,2.4.1.17	Rsa029500,K00699,2.4.1.17	Rsa029501,K00699,2.4.1.17	Rsa029502,K00699,2.4.1.17	Rsa029503,K00699,2.4.1.17	Rsa029612,K00699,2.4.1.17	Rsa029722,K00699,2.4.1.17	Rsa029979,K01431,3.5.1.6	Rsa031504,K00699,2.4.1.17	Rsa031770,K00699,2.4.1.17	Rsa031872,K01951,6.3.5.2	Rsa032105,K01431,3.5.1.6	Rsa032172,K00699,2.4.1.17	Rsa032613,K00699,2.4.1.17	Rsa032806,K00699,2.4.1.17	Rsa032826,K00699,2.4.1.17	Rsa032996,K00699,2.4.1.17	Rsa032997,K00699,2.4.1.17	Rsa033784,K00699,2.4.1.17	Rsa033882,K01489,3.5.4.5	Rsa034173,K00699,2.4.1.17	Rsa034524,K00699,2.4.1.17	Rsa035615,K00876,2.7.1.48	Rsa035665,K00088,1.1.1.205	Rsa035851,K00699,2.4.1.17	Rsa036616,K00699,2.4.1.17	Rsa036661,K00699,2.4.1.17	Rsa037235,K00857,2.7.1.21	Rsa038694,K00699,2.4.1.17	Rsa038746,K00699,2.4.1.17	Rsa039171,K00699,2.4.1.17	Rsa039662,K01044,3.1.1.1	Rsa039687,K00699,2.4.1.17	Rsa040173,K00699,2.4.1.17	Rsa040174,K00699,2.4.1.17	Rsa040175,K00699,2.4.1.17
map01040	Biosynthesis of unsaturated fatty acids	146	Rsa027023,K10256,1.14.19.-	Rsa028006,K10257,1.14.19.-	Rsa030374,K10255,1.14.19.-	Rsa030789,K00232,1.3.3.6	Rsa030932,K00059,1.1.1.100	Rsa031008,K03921,1.14.19.2	Rsa031640,K00059,1.1.1.100	Rsa032628,K03921,1.14.19.2	Rsa033313,K10257,1.14.19.-	Rsa033314,K10257,1.14.19.-	Rsa033638,K10703,4.2.1.-	Rsa033639,K10703,4.2.1.-	Rsa035811,K00232,1.3.3.6	Rsa036285,K00507,1.14.19.1	Rsa038597,K03921,1.14.19.2	Rsa038691,K00507,1.14.19.1	Rsa040391,K03921,1.14.19.2	Rsa040444,K10257,1.14.19.-	Rsa040605,K10257,1.14.19.-	Rsa040618,K00507,1.14.19.1	Rsa040619,K00507,1.14.19.1	Rsa040620,K00507,1.14.19.1	Rsa041335,K00507,1.14.19.1	Rsa041336,K00507,1.14.19.1	Rsa041376,K00059,1.1.1.100	Rsa041377,K00059,1.1.1.100	Rsa041491,K10256,1.14.19.-	Rsa042165,K10257,1.14.19.-	Rsa042538,K10256,1.14.19.-	Rsa042539,K10256,1.14.19.-	Rsa044779,K10257,1.14.19.-	Rsa044911,K10257,1.14.19.-	Rsa045175,K00232,1.3.3.6	Rsa045333,K10257,1.14.19.-	Rsa046382,K00507,1.14.19.1	Rsa046383,K00507,1.14.19.1	Rsa046802,K00232,1.3.3.6	Rsa047832,K10226,1.14.19.-	Rsa048417,K10703,4.2.1.-	Rsa049626,K00507,1.14.19.1	Rsa052748,K00232,1.3.3.6	Rsa053126,K10257,1.14.19.-	Rsa054203,K00507,1.14.19.1	Rsa055721,K00059,1.1.1.100	Rsa056149,K10251,1.1.1.-	Rsa056150,K10251,1.1.1.-	Rsa058755,K03921,1.14.19.2
map01051	Biosynthesis of ansamycins	12	Rsa043095,K00615,2.2.1.1	Rsa051026,K00615,2.2.1.1	Rsa052522,K00615,2.2.1.1	Rsa052523,K00615,2.2.1.1	Rsa052524,K00615,2.2.1.1	Rsa001961,K00615,2.2.1.1	Rsa001962,K00615,2.2.1.1	Rsa001963,K00615,2.2.1.1	Rsa001964,K00615,2.2.1.1	Rsa001965,K00615,2.2.1.1	Rsa065540,K00615,2.2.1.1	Rsa081492,K00615,2.2.1.1
map01053	Biosynthesis of siderophore group nonribosomal peptides	23	Rsa033078,K01851,5.4.4.2	Rsa033079,K01851,5.4.4.2	Rsa041504,K01851,5.4.4.2	Rsa041505,K02552,5.4.4.2	Rsa041506,K02552,5.4.4.2	Rsa045915,K02552,5.4.4.2	Rsa047663,K00216,1.3.1.28	Rsa069690,K05993,3.3.2.1	Rsa070686,K05993,3.3.2.1	Rsa071837,K01851,5.4.4.2	Rsa071838,K01851,5.4.4.2	Rsa075151,K00216,1.3.1.28	Rsa078136,K02364,2.7.7.-	Rsa083535,K02552,5.4.4.2	Rsa083537,K02552,5.4.4.2	Rsa003095,K02552,5.4.4.2	Rsa003096,K02552,5.4.4.2	Rsa003097,K02552,5.4.4.2	Rsa003098,K01851,5.4.4.2	Rsa003099,K01851,5.4.4.2	Rsa003100,K02552,5.4.4.2	Rsa003101,K01851,5.4.4.2	Rsa020208,K05993,3.3.2.1
map01055	Biosynthesis of vancomycin group antibiotics	73	Rsa027348,K01710,4.2.1.46	Rsa032932,K01710,4.2.1.46	Rsa036587,K01710,4.2.1.46	Rsa040564,K01710,4.2.1.46	Rsa043145,K01710,4.2.1.46	Rsa043146,K01710,4.2.1.46	Rsa044984,K01710,4.2.1.46	Rsa049701,K01710,4.2.1.46	Rsa049786,K01710,4.2.1.46	Rsa050765,K01710,4.2.1.46	Rsa052054,K01710,4.2.1.46	Rsa052055,K01710,4.2.1.46	Rsa054333,K01710,4.2.1.46	Rsa055122,K01710,4.2.1.46	Rsa055123,K01710,4.2.1.46	Rsa055210,K01710,4.2.1.46	Rsa055211,K01710,4.2.1.46	Rsa055696,K01710,4.2.1.46	Rsa000800,K01710,4.2.1.46	Rsa000801,K01710,4.2.1.46	Rsa000802,K01710,4.2.1.46	Rsa000803,K01710,4.2.1.46	Rsa000804,K01710,4.2.1.46	Rsa000805,K01710,4.2.1.46	Rsa000806,K01710,4.2.1.46	Rsa000807,K01710,4.2.1.46	Rsa000808,K01710,4.2.1.46	Rsa056137,K01710,4.2.1.46	Rsa056138,K01710,4.2.1.46	Rsa058179,K01710,4.2.1.46	Rsa059471,K01710,4.2.1.46	Rsa065155,K01710,4.2.1.46	Rsa065156,K01710,4.2.1.46	Rsa065179,K01710,4.2.1.46	Rsa065281,K01710,4.2.1.46	Rsa065282,K01710,4.2.1.46	Rsa066549,K01710,4.2.1.46	Rsa066550,K01710,4.2.1.46	Rsa077115,K01710,4.2.1.46	Rsa077805,K01710,4.2.1.46	Rsa079604,K01710,4.2.1.46	Rsa079605,K01710,4.2.1.46	Rsa080440,K01710,4.2.1.46	Rsa081532,K01710,4.2.1.46	Rsa004126,K01710,4.2.1.46	Rsa007589,K01710,4.2.1.46	Rsa007790,K01710,4.2.1.46
map02010	ABC transporters	1	Rsa060991,K02193,3.6.3.41
map02020	Two-component system	136	Rsa026162,K00626,2.3.1.9	Rsa026163,K00626,2.3.1.9	Rsa026164,K00626,2.3.1.9	Rsa026165,K00626,2.3.1.9	Rsa026166,K00626,2.3.1.9	Rsa026167,K00626,2.3.1.9	Rsa026169,K00626,2.3.1.9	Rsa026170,K00626,2.3.1.9	Rsa028054,K00990,2.7.7.59	Rsa028330,K01915,6.3.1.2	Rsa029944,K00626,2.3.1.9	Rsa030374,K10255,1.14.19.-	Rsa031683,K01915,6.3.1.2	Rsa032182,K00990,2.7.7.59	Rsa032672,K01077,3.1.3.1	Rsa035858,K01915,6.3.1.2	Rsa035859,K01915,6.3.1.2	Rsa036681,K00626,2.3.1.9	Rsa037423,K00027,1.1.1.38	Rsa037676,K01915,6.3.1.2	Rsa038039,K01915,6.3.1.2	Rsa038362,K00990,2.7.7.59	Rsa041185,K00990,2.7.7.59	Rsa041834,K01915,6.3.1.2	Rsa041835,K01915,6.3.1.2	Rsa041836,K01915,6.3.1.2	Rsa042008,K01915,6.3.1.2	Rsa042009,K01915,6.3.1.2	Rsa043753,K00990,2.7.7.59	Rsa043956,K00990,2.7.7.59	Rsa044037,K00990,2.7.7.59	Rsa044429,K00990,2.7.7.59	Rsa044716,K00990,2.7.7.59	Rsa044964,K00990,2.7.7.59	Rsa046459,K00626,2.3.1.9	Rsa048476,K01915,6.3.1.2	Rsa051201,K01915,6.3.1.2	Rsa052395,K01915,6.3.1.2	Rsa053019,K01915,6.3.1.2	Rsa053020,K01915,6.3.1.2	Rsa053262,K00990,2.7.7.59	Rsa054248,K01915,6.3.1.2	Rsa054249,K01915,6.3.1.2	Rsa054790,K00626,2.3.1.9	Rsa055246,K01915,6.3.1.2	Rsa001706,K01915,6.3.1.2	Rsa001707,K01915,6.3.1.2
map03018	RNA degradation	106	Rsa028873,K08311,3.6.1.-	Rsa029018,K00970,2.7.7.19	Rsa029326,K01689,4.2.1.11	Rsa029327,K01689,4.2.1.11	Rsa030710,K08311,3.6.1.-	Rsa030711,K08311,3.6.1.-	Rsa032940,K03514,2.7.7.7	Rsa032941,K03514,2.7.7.7	Rsa032942,K03514,2.7.7.7	Rsa032943,K03514,2.7.7.7	Rsa032944,K03514,2.7.7.7	Rsa033642,K01689,4.2.1.11	Rsa033931,K03514,2.7.7.7	Rsa033932,K03514,2.7.7.7	Rsa034231,K10643,6.3.2.19	Rsa034428,K10643,6.3.2.19	Rsa034829,K10643,6.3.2.19	Rsa040851,K01689,4.2.1.11	Rsa041352,K10643,6.3.2.19	Rsa042040,K00970,2.7.7.19	Rsa042329,K00962,2.7.7.8	Rsa044768,K03514,2.7.7.7	Rsa045413,K08311,3.6.1.-	Rsa046641,K08311,3.6.1.-	Rsa046642,K08311,3.6.1.-	Rsa049438,K03514,2.7.7.7	Rsa050936,K00962,2.7.7.8	Rsa052009,K01689,4.2.1.11	Rsa052119,K00970,2.7.7.19	Rsa052464,K01689,4.2.1.11	Rsa054123,K00970,2.7.7.19	Rsa054765,K10643,6.3.2.19	Rsa055056,K10643,6.3.2.19	Rsa055503,K00970,2.7.7.19	Rsa055791,K03514,2.7.7.7	Rsa055792,K03514,2.7.7.7	Rsa000694,K03514,2.7.7.7	Rsa000695,K01689,4.2.1.11	Rsa000696,K01689,4.2.1.11	Rsa001020,K08300,3.1.26.12	Rsa056076,K10643,6.3.2.19	Rsa056217,K10643,6.3.2.19	Rsa060335,K03514,2.7.7.7	Rsa060336,K03514,2.7.7.7	Rsa060580,K08311,3.6.1.-	Rsa062145,K10643,6.3.2.19	Rsa062439,K01148,3.1.13.4
map03020	RNA polymerase	118	Rsa027597,K03021,2.7.7.6	Rsa031724,K02999,2.7.7.6	Rsa032671,K03021,2.7.7.6	Rsa034761,K03025,2.7.7.6	Rsa035004,K03018,2.7.7.6	Rsa036478,K03021,2.7.7.6	Rsa039226,K03025,2.7.7.6	Rsa039994,K03005,2.7.7.6	Rsa040409,K03021,2.7.7.6	Rsa041269,K03043,2.7.7.6	Rsa041801,K03025,2.7.7.6	Rsa042085,K03021,2.7.7.6	Rsa042087,K03021,2.7.7.6	Rsa042088,K03021,2.7.7.6	Rsa043241,K03025,2.7.7.6	Rsa043502,K03025,2.7.7.6	Rsa047434,K03021,2.7.7.6	Rsa049845,K03046,2.7.7.6	Rsa050110,K03000,2.7.7.6	Rsa052527,K03010,2.7.7.6	Rsa052529,K03021,2.7.7.6	Rsa053624,K02999,2.7.7.6	Rsa054109,K03021,2.7.7.6	Rsa054495,K03021,2.7.7.6	Rsa054496,K03021,2.7.7.6	Rsa054497,K03021,2.7.7.6	Rsa054498,K03021,2.7.7.6	Rsa054741,K03021,2.7.7.6	Rsa054742,K03021,2.7.7.6	Rsa055859,K03006,2.7.7.6	Rsa001967,K03010,2.7.7.6	Rsa001968,K03010,2.7.7.6	Rsa001969,K03021,2.7.7.6	Rsa001970,K03021,2.7.7.6	Rsa001971,K03021,2.7.7.6	Rsa055992,K03006,2.7.7.6	Rsa055993,K03006,2.7.7.6	Rsa056199,K03010,2.7.7.6	Rsa058099,K03025,2.7.7.6	Rsa059450,K03021,2.7.7.6	Rsa059478,K03025,2.7.7.6	Rsa059479,K03025,2.7.7.6	Rsa059560,K03041,2.7.7.6	Rsa059561,K03041,2.7.7.6	Rsa059562,K03006,2.7.7.6	Rsa060696,K03027,2.7.7.6	Rsa061436,K03010,2.7.7.6
map03030	DNA replication	87	Rsa026682,K02343,2.7.7.7	Rsa028644,K02335,2.7.7.7	Rsa028766,K02335,2.7.7.7	Rsa028767,K02335,2.7.7.7	Rsa031508,K02327,2.7.7.7	Rsa033402,K02685,2.7.7.-	Rsa033643,K10747,6.5.1.1	Rsa033644,K10747,6.5.1.1	Rsa033645,K10747,6.5.1.1	Rsa035108,K04799,3.-.-.-	Rsa035588,K03469,3.1.26.4	Rsa037106,K10743,3.1.26.4	Rsa038634,K10742,3.6.1.-	Rsa041464,K10743,3.1.26.4	Rsa045363,K02343,2.7.7.7	Rsa045364,K02343,2.7.7.7	Rsa054985,K02343,2.7.7.7	Rsa001373,K02327,2.7.7.7	Rsa001374,K02327,2.7.7.7	Rsa001375,K02327,2.7.7.7	Rsa001376,K02327,2.7.7.7	Rsa001377,K02327,2.7.7.7	Rsa001379,K02327,2.7.7.7	Rsa001380,K02327,2.7.7.7	Rsa001381,K02327,2.7.7.7	Rsa056409,K02342,2.7.7.7	Rsa056754,K04799,3.-.-.-	Rsa058749,K02335,2.7.7.7	Rsa058767,K02327,2.7.7.7	Rsa058790,K03469,3.1.26.4	Rsa059244,K02343,2.7.7.7	Rsa059379,K02685,2.7.7.-	Rsa059754,K02342,2.7.7.7	Rsa060285,K02335,2.7.7.7	Rsa060286,K02335,2.7.7.7	Rsa060287,K02335,2.7.7.7	Rsa060475,K03469,3.1.26.4	Rsa060554,K03506,2.7.7.7	Rsa061646,K02342,2.7.7.7	Rsa061872,K02320,2.7.7.7	Rsa062502,K02684,2.7.7.-	Rsa062569,K02320,2.7.7.7	Rsa062971,K02325,2.7.7.7	Rsa063524,K10742,3.6.1.-	Rsa063546,K02325,2.7.7.7	Rsa063790,K10747,6.5.1.1	Rsa063804,K03469,3.1.26.4
map03040	Spliceosome	36	Rsa031688,K10599,6.3.2.19	Rsa031689,K10599,6.3.2.19	Rsa031949,K10599,6.3.2.19	Rsa033880,K10599,6.3.2.19	Rsa035991,K10599,6.3.2.19	Rsa041304,K10599,6.3.2.19	Rsa041305,K10599,6.3.2.19	Rsa043526,K09564,5.2.1.8	Rsa047145,K09567,5.2.1.8	Rsa055432,K10599,6.3.2.19	Rsa057381,K10599,6.3.2.19	Rsa057586,K10599,6.3.2.19	Rsa057587,K10599,6.3.2.19	Rsa057588,K10599,6.3.2.19	Rsa057765,K09564,5.2.1.8	Rsa059165,K09564,5.2.1.8	Rsa070264,K10599,6.3.2.19	Rsa070556,K10599,6.3.2.19	Rsa070569,K09564,5.2.1.8	Rsa072839,K10599,6.3.2.19	Rsa072840,K10599,6.3.2.19	Rsa073529,K09564,5.2.1.8	Rsa074012,K10599,6.3.2.19	Rsa074013,K10599,6.3.2.19	Rsa074553,K09564,5.2.1.8	Rsa076038,K10599,6.3.2.19	Rsa080104,K10599,6.3.2.19	Rsa083530,K09564,5.2.1.8	Rsa008155,K10599,6.3.2.19	Rsa011516,K10599,6.3.2.19	Rsa011517,K10599,6.3.2.19	Rsa011865,K10599,6.3.2.19	Rsa011866,K10599,6.3.2.19	Rsa011867,K10599,6.3.2.19	Rsa011868,K10599,6.3.2.19	Rsa021327,K10599,6.3.2.19
map03050	Proteasome	93	Rsa027895,K02737,3.4.25.1	Rsa027907,K02734,3.4.25.1	Rsa027908,K02734,3.4.25.1	Rsa027909,K02734,3.4.25.1	Rsa027953,K02739,3.4.25.1	Rsa028063,K02739,3.4.25.1	Rsa028408,K02735,3.4.25.1	Rsa028409,K02735,3.4.25.1	Rsa028410,K02735,3.4.25.1	Rsa028411,K02735,3.4.25.1	Rsa028412,K02735,3.4.25.1	Rsa028413,K02735,3.4.25.1	Rsa028414,K02735,3.4.25.1	Rsa028836,K02729,3.4.25.1	Rsa030748,K02738,3.4.25.1	Rsa032547,K02727,3.4.25.1	Rsa032548,K02727,3.4.25.1	Rsa033871,K02731,3.4.25.1	Rsa033872,K02731,3.4.25.1	Rsa038290,K02738,3.4.25.1	Rsa046943,K02729,3.4.25.1	Rsa049612,K02726,3.4.25.1	Rsa052593,K02738,3.4.25.1	Rsa052594,K02738,3.4.25.1	Rsa052595,K02738,3.4.25.1	Rsa053061,K02739,3.4.25.1	Rsa053196,K02736,3.4.25.1	Rsa054486,K02732,3.4.25.1	Rsa054487,K02734,3.4.25.1	Rsa054488,K02734,3.4.25.1	Rsa055510,K02730,3.4.25.1	Rsa055900,K02727,3.4.25.1	Rsa055901,K02727,3.4.25.1	Rsa056674,K02734,3.4.25.1	Rsa058712,K02725,3.4.25.1	Rsa062270,K02732,3.4.25.1	Rsa062463,K02730,3.4.25.1	Rsa063387,K02725,3.4.25.1	Rsa063484,K02728,3.4.25.1	Rsa064055,K02730,3.4.25.1	Rsa064155,K02725,3.4.25.1	Rsa064192,K02728,3.4.25.1	Rsa064687,K02731,3.4.25.1	Rsa064688,K02731,3.4.25.1	Rsa064694,K02736,3.4.25.1	Rsa064780,K02732,3.4.25.1	Rsa065043,K02725,3.4.25.1
map03060	Protein export	32	Rsa027989,K03100,3.4.21.89	Rsa027990,K03100,3.4.21.89	Rsa027991,K03100,3.4.21.89	Rsa030894,K03100,3.4.21.89	Rsa030895,K03100,3.4.21.89	Rsa035682,K03100,3.4.21.89	Rsa035683,K03100,3.4.21.89	Rsa042358,K03100,3.4.21.89	Rsa042359,K03100,3.4.21.89	Rsa044319,K03100,3.4.21.89	Rsa046696,K09647,3.4.99.-	Rsa054099,K03100,3.4.21.89	Rsa058097,K03100,3.4.21.89	Rsa058098,K03100,3.4.21.89	Rsa058676,K09647,3.4.99.-	Rsa060126,K03100,3.4.21.89	Rsa061794,K09648,3.4.99.-	Rsa069403,K03100,3.4.21.89	Rsa069404,K03100,3.4.21.89	Rsa070635,K03100,3.4.21.89	Rsa070636,K03100,3.4.21.89	Rsa073016,K09648,3.4.99.-	Rsa076121,K03100,3.4.21.89	Rsa076177,K09647,3.4.99.-	Rsa076228,K09648,3.4.99.-	Rsa082393,K03100,3.4.21.89	Rsa005587,K03100,3.4.21.89	Rsa012619,K03100,3.4.21.89	Rsa012620,K03100,3.4.21.89	Rsa012621,K03100,3.4.21.89	Rsa017482,K09648,3.4.99.-	Rsa022106,K03100,3.4.21.89
map03320	PPAR signaling pathway	149	Rsa028304,K01897,6.2.1.3	Rsa030789,K00232,1.3.3.6	Rsa031309,K01897,6.2.1.3	Rsa031310,K01897,6.2.1.3	Rsa031991,K01897,6.2.1.3	Rsa035811,K00232,1.3.3.6	Rsa036285,K00507,1.14.19.1	Rsa037019,K08765,2.3.1.21	Rsa037283,K01897,6.2.1.3	Rsa038626,K08766,2.3.1.21	Rsa038691,K00507,1.14.19.1	Rsa039203,K01897,6.2.1.3	Rsa040618,K00507,1.14.19.1	Rsa040619,K00507,1.14.19.1	Rsa040620,K00507,1.14.19.1	Rsa041335,K00507,1.14.19.1	Rsa041336,K00507,1.14.19.1	Rsa042454,K01897,6.2.1.3	Rsa043917,K01897,6.2.1.3	Rsa044125,K01897,6.2.1.3	Rsa044126,K01897,6.2.1.3	Rsa044127,K01897,6.2.1.3	Rsa044672,K06276,2.7.11.1	Rsa044730,K01897,6.2.1.3	Rsa044831,K01897,6.2.1.3	Rsa044832,K01897,6.2.1.3	Rsa045132,K01897,6.2.1.3	Rsa045175,K00232,1.3.3.6	Rsa046382,K00507,1.14.19.1	Rsa046383,K00507,1.14.19.1	Rsa046632,K01897,6.2.1.3	Rsa046633,K01897,6.2.1.3	Rsa046802,K00232,1.3.3.6	Rsa046913,K01897,6.2.1.3	Rsa047001,K01897,6.2.1.3	Rsa047002,K01897,6.2.1.3	Rsa047832,K10226,1.14.19.-	Rsa049626,K00507,1.14.19.1	Rsa050906,K06276,2.7.11.1	Rsa051980,K01897,6.2.1.3	Rsa051981,K01897,6.2.1.3	Rsa052748,K00232,1.3.3.6	Rsa053559,K00249,1.3.99.3	Rsa054203,K00507,1.14.19.1	Rsa054608,K00249,1.3.99.3	Rsa055386,K01897,6.2.1.3	Rsa055402,K01897,6.2.1.3
map03410	Base excision repair	105	Rsa028644,K02335,2.7.7.7	Rsa028766,K02335,2.7.7.7	Rsa028767,K02335,2.7.7.7	Rsa029586,K03575,3.2.2.-	Rsa031185,K01246,3.2.2.20	Rsa031186,K01246,3.2.2.20	Rsa031508,K02327,2.7.7.7	Rsa033643,K10747,6.5.1.1	Rsa033644,K10747,6.5.1.1	Rsa033645,K10747,6.5.1.1	Rsa035108,K04799,3.-.-.-	Rsa035663,K01971,6.5.1.1	Rsa041676,K01971,6.5.1.1	Rsa045312,K01246,3.2.2.20	Rsa046815,K01142,3.1.11.2	Rsa048173,K01246,3.2.2.20	Rsa049543,K01246,3.2.2.20	Rsa055212,K01246,3.2.2.20	Rsa055213,K01246,3.2.2.20	Rsa055214,K01246,3.2.2.20	Rsa055733,K10798,2.4.2.30	Rsa055734,K10798,2.4.2.30	Rsa001241,K01246,3.2.2.20	Rsa001373,K02327,2.7.7.7	Rsa001374,K02327,2.7.7.7	Rsa001375,K02327,2.7.7.7	Rsa001376,K02327,2.7.7.7	Rsa001377,K02327,2.7.7.7	Rsa001379,K02327,2.7.7.7	Rsa001380,K02327,2.7.7.7	Rsa001381,K02327,2.7.7.7	Rsa056754,K04799,3.-.-.-	Rsa056959,K10801,3.2.2.-	Rsa058749,K02335,2.7.7.7	Rsa058767,K02327,2.7.7.7	Rsa059119,K10801,3.2.2.-	Rsa060154,K01247,3.2.2.21	Rsa060285,K02335,2.7.7.7	Rsa060286,K02335,2.7.7.7	Rsa060287,K02335,2.7.7.7	Rsa060428,K10773,4.2.99.18	Rsa060554,K03506,2.7.7.7	Rsa062971,K02325,2.7.7.7	Rsa063546,K02325,2.7.7.7	Rsa063790,K10747,6.5.1.1	Rsa064191,K03648,3.2.2.-	Rsa064217,K02335,2.7.7.7
map03420	Nucleotide excision repair	62	Rsa028644,K02335,2.7.7.7	Rsa028766,K02335,2.7.7.7	Rsa028767,K02335,2.7.7.7	Rsa031508,K02327,2.7.7.7	Rsa031868,K10848,3.1.-.-	Rsa033643,K10747,6.5.1.1	Rsa033644,K10747,6.5.1.1	Rsa033645,K10747,6.5.1.1	Rsa035663,K01971,6.5.1.1	Rsa041676,K01971,6.5.1.1	Rsa052758,K02202,2.7.11.22	Rsa052759,K02202,2.7.11.22	Rsa001373,K02327,2.7.7.7	Rsa001374,K02327,2.7.7.7	Rsa001375,K02327,2.7.7.7	Rsa001376,K02327,2.7.7.7	Rsa001377,K02327,2.7.7.7	Rsa001379,K02327,2.7.7.7	Rsa001380,K02327,2.7.7.7	Rsa001381,K02327,2.7.7.7	Rsa002478,K02202,2.7.11.22	Rsa058749,K02335,2.7.7.7	Rsa058767,K02327,2.7.7.7	Rsa059362,K03657,3.6.1.-	Rsa059534,K02202,2.7.11.22	Rsa060285,K02335,2.7.7.7	Rsa060286,K02335,2.7.7.7	Rsa060287,K02335,2.7.7.7	Rsa060523,K10843,3.6.1.-	Rsa060554,K03506,2.7.7.7	Rsa062971,K02325,2.7.7.7	Rsa063546,K02325,2.7.7.7	Rsa063790,K10747,6.5.1.1	Rsa064217,K02335,2.7.7.7	Rsa066462,K03723,3.6.1.-	Rsa067531,K10848,3.1.-.-	Rsa067532,K10848,3.1.-.-	Rsa067632,K02335,2.7.7.7	Rsa067633,K02335,2.7.7.7	Rsa067634,K02335,2.7.7.7	Rsa068363,K01971,6.5.1.1	Rsa069619,K03506,2.7.7.7	Rsa069816,K10844,3.6.1.-	Rsa070011,K02324,2.7.7.7	Rsa070090,K02327,2.7.7.7	Rsa070472,K10848,3.1.-.-	Rsa072529,K10747,6.5.1.1
map03430	Mismatch repair	60	Rsa026682,K02343,2.7.7.7	Rsa027533,K10746,3.1.-.-	Rsa031367,K10746,3.1.-.-	Rsa031508,K02327,2.7.7.7	Rsa033643,K10747,6.5.1.1	Rsa033644,K10747,6.5.1.1	Rsa033645,K10747,6.5.1.1	Rsa035663,K01971,6.5.1.1	Rsa041676,K01971,6.5.1.1	Rsa042808,K10746,3.1.-.-	Rsa045363,K02343,2.7.7.7	Rsa045364,K02343,2.7.7.7	Rsa048588,K10746,3.1.-.-	Rsa054985,K02343,2.7.7.7	Rsa001373,K02327,2.7.7.7	Rsa001374,K02327,2.7.7.7	Rsa001375,K02327,2.7.7.7	Rsa001376,K02327,2.7.7.7	Rsa001377,K02327,2.7.7.7	Rsa001379,K02327,2.7.7.7	Rsa001380,K02327,2.7.7.7	Rsa001381,K02327,2.7.7.7	Rsa056409,K02342,2.7.7.7	Rsa058767,K02327,2.7.7.7	Rsa059244,K02343,2.7.7.7	Rsa059362,K03657,3.6.1.-	Rsa059754,K02342,2.7.7.7	Rsa061646,K02342,2.7.7.7	Rsa062106,K10746,3.1.-.-	Rsa063790,K10747,6.5.1.1	Rsa066699,K10746,3.1.-.-	Rsa068363,K01971,6.5.1.1	Rsa069964,K10746,3.1.-.-	Rsa070090,K02327,2.7.7.7	Rsa072529,K10747,6.5.1.1	Rsa072530,K10747,6.5.1.1	Rsa074680,K10746,3.1.-.-	Rsa075412,K02343,2.7.7.7	Rsa076170,K02342,2.7.7.7	Rsa077934,K10747,6.5.1.1	Rsa078809,K01971,6.5.1.1	Rsa004552,K10746,3.1.-.-	Rsa005011,K10746,3.1.-.-	Rsa086523,K10746,3.1.-.-	Rsa007339,K02343,2.7.7.7	Rsa008776,K10746,3.1.-.-	Rsa011098,K10747,6.5.1.1
map03440	Homologous recombination	77	Rsa026682,K02343,2.7.7.7	Rsa027935,K10875,3.6.1.-	Rsa027936,K10875,3.6.1.-	Rsa027937,K10875,3.6.1.-	Rsa028644,K02335,2.7.7.7	Rsa028766,K02335,2.7.7.7	Rsa028767,K02335,2.7.7.7	Rsa030432,K10875,3.6.1.-	Rsa030433,K10875,3.6.1.-	Rsa031508,K02327,2.7.7.7	Rsa034222,K08991,3.1.22.-	Rsa041105,K10875,3.6.1.-	Rsa045363,K02343,2.7.7.7	Rsa045364,K02343,2.7.7.7	Rsa048083,K10901,3.6.1.-	Rsa053116,K10875,3.6.1.-	Rsa053117,K10875,3.6.1.-	Rsa054216,K10875,3.6.1.-	Rsa054985,K02343,2.7.7.7	Rsa001373,K02327,2.7.7.7	Rsa001374,K02327,2.7.7.7	Rsa001375,K02327,2.7.7.7	Rsa001376,K02327,2.7.7.7	Rsa001377,K02327,2.7.7.7	Rsa001379,K02327,2.7.7.7	Rsa001380,K02327,2.7.7.7	Rsa001381,K02327,2.7.7.7	Rsa056346,K10875,3.6.1.-	Rsa056409,K02342,2.7.7.7	Rsa058749,K02335,2.7.7.7	Rsa058767,K02327,2.7.7.7	Rsa059244,K02343,2.7.7.7	Rsa059754,K02342,2.7.7.7	Rsa060285,K02335,2.7.7.7	Rsa060286,K02335,2.7.7.7	Rsa060287,K02335,2.7.7.7	Rsa060373,K10866,3.6.-.-	Rsa060718,K10901,3.6.1.-	Rsa060719,K10901,3.6.1.-	Rsa061187,K08991,3.1.22.-	Rsa061646,K02342,2.7.7.7	Rsa063872,K01159,3.1.22.4	Rsa063927,K10882,3.1.22.-	Rsa064217,K02335,2.7.7.7	Rsa067000,K10875,3.6.1.-	Rsa067632,K02335,2.7.7.7	Rsa067633,K02335,2.7.7.7
map03450	Non-homologous end-joining	13	Rsa032426,K10777,6.5.1.1	Rsa035108,K04799,3.-.-.-	Rsa035663,K01971,6.5.1.1	Rsa041676,K01971,6.5.1.1	Rsa056754,K04799,3.-.-.-	Rsa060373,K10866,3.6.-.-	Rsa068363,K01971,6.5.1.1	Rsa069843,K10777,6.5.1.1	Rsa071134,K10777,6.5.1.1	Rsa078809,K01971,6.5.1.1	Rsa085217,K04799,3.-.-.-	Rsa010539,K04799,3.-.-.-	Rsa017781,K01971,6.5.1.1
map04010	MAPK signaling pathway	347	Rsa025996,K04371,2.7.11.24	Rsa025997,K04371,2.7.11.24	Rsa025998,K04371,2.7.11.24	Rsa026190,K04419,2.7.11.25	Rsa026191,K04419,2.7.11.25	Rsa026622,K04427,2.7.11.25	Rsa026623,K04427,2.7.11.25	Rsa027633,K04371,2.7.11.24	Rsa027699,K04371,2.7.11.24	Rsa027700,K04371,2.7.11.24	Rsa027701,K04371,2.7.11.24	Rsa027702,K04371,2.7.11.24	Rsa027760,K04427,2.7.11.25	Rsa027761,K04427,2.7.11.25	Rsa027815,K04419,2.7.11.25	Rsa027816,K04419,2.7.11.25	Rsa027817,K04419,2.7.11.25	Rsa027818,K04419,2.7.11.25	Rsa027822,K04445,2.7.11.1	Rsa027823,K04445,2.7.11.1	Rsa027824,K04445,2.7.11.1	Rsa028166,K04460,3.1.3.16	Rsa028452,K04369,2.7.12.2	Rsa029575,K04427,2.7.11.25	Rsa029576,K04427,2.7.11.25	Rsa030462,K04419,2.7.11.25	Rsa030463,K04419,2.7.11.25	Rsa031055,K04424,2.7.11.25	Rsa031056,K04424,2.7.11.25	Rsa031128,K04419,2.7.11.25	Rsa031129,K04419,2.7.11.25	Rsa031130,K04419,2.7.11.25	Rsa031182,K04460,3.1.3.16	Rsa031183,K04460,3.1.3.16	Rsa031242,K04427,2.7.11.25	Rsa031258,K04424,2.7.11.25	Rsa031259,K04424,2.7.11.25	Rsa031578,K04424,2.7.11.25	Rsa032549,K04371,2.7.11.24	Rsa032683,K04424,2.7.11.25	Rsa032684,K04424,2.7.11.25	Rsa032685,K04424,2.7.11.25	Rsa032900,K04419,2.7.11.25	Rsa034262,K04424,2.7.11.25	Rsa034908,K04419,2.7.11.25	Rsa036743,K04426,2.7.11.25	Rsa036798,K04445,2.7.11.1
map04011	MAPK signaling pathway - yeast	57	Rsa030043,K11229,2.7.11.1	Rsa030527,K11229,2.7.11.1	Rsa032092,K11229,2.7.11.1	Rsa037468,K11228,2.7.11.-	Rsa038849,K11228,2.7.11.-	Rsa040335,K04464,2.7.11.24	Rsa040336,K04464,2.7.11.24	Rsa041660,K02677,2.7.11.13	Rsa041661,K02677,2.7.11.13	Rsa041663,K02677,2.7.11.13	Rsa042638,K11229,2.7.11.1	Rsa045287,K11229,2.7.11.1	Rsa055507,K11229,2.7.11.1	Rsa000746,K01759,4.4.1.5	Rsa056356,K04464,2.7.11.24	Rsa056357,K04464,2.7.11.24	Rsa057126,K11228,2.7.11.-	Rsa058181,K02677,2.7.11.13	Rsa060528,K11229,2.7.11.1	Rsa064614,K04464,2.7.11.24	Rsa064615,K04464,2.7.11.24	Rsa065248,K11231,2.7.13.3	Rsa065249,K11231,2.7.13.3	Rsa068566,K02677,2.7.11.13	Rsa068719,K11229,2.7.11.1	Rsa068720,K11229,2.7.11.1	Rsa068721,K11229,2.7.11.1	Rsa068722,K11229,2.7.11.1	Rsa068723,K11229,2.7.11.1	Rsa069136,K11229,2.7.11.1	Rsa069215,K01759,4.4.1.5	Rsa070701,K11229,2.7.11.1	Rsa070702,K11229,2.7.11.1	Rsa072281,K11228,2.7.11.-	Rsa074540,K11229,2.7.11.1	Rsa078994,K11230,2.7.11.25	Rsa079067,K11231,2.7.13.3	Rsa081198,K04464,2.7.11.24	Rsa082933,K11229,2.7.11.1	Rsa084389,K01759,4.4.1.5	Rsa085606,K11229,2.7.11.1	Rsa085903,K11231,2.7.13.3	Rsa007200,K11228,2.7.11.-	Rsa008374,K11229,2.7.11.1	Rsa009808,K04464,2.7.11.24	Rsa012762,K02677,2.7.11.13	Rsa012763,K02677,2.7.11.13
map04012	ErbB signaling pathway	75	Rsa025996,K04371,2.7.11.24	Rsa025997,K04371,2.7.11.24	Rsa025998,K04371,2.7.11.24	Rsa026858,K06619,2.7.10.2	Rsa026859,K06619,2.7.10.2	Rsa026860,K06619,2.7.10.2	Rsa027633,K04371,2.7.11.24	Rsa027699,K04371,2.7.11.24	Rsa027700,K04371,2.7.11.24	Rsa027701,K04371,2.7.11.24	Rsa027702,K04371,2.7.11.24	Rsa028452,K04369,2.7.12.2	Rsa028755,K06619,2.7.10.2	Rsa030228,K04515,2.7.11.17	Rsa032549,K04371,2.7.11.24	Rsa040980,K04369,2.7.12.2	Rsa041660,K02677,2.7.11.13	Rsa041661,K02677,2.7.11.13	Rsa041663,K02677,2.7.11.13	Rsa043750,K04371,2.7.11.24	Rsa053918,K04371,2.7.11.24	Rsa054234,K04371,2.7.11.24	Rsa055048,K04369,2.7.12.2	Rsa056001,K04369,2.7.12.2	Rsa056002,K04369,2.7.12.2	Rsa057210,K06619,2.7.10.2	Rsa058181,K02677,2.7.11.13	Rsa060198,K04369,2.7.12.2	Rsa060425,K04369,2.7.12.2	Rsa060777,K06619,2.7.10.2	Rsa061616,K04369,2.7.12.2	Rsa065726,K04371,2.7.11.24	Rsa066582,K04369,2.7.12.2	Rsa066714,K06619,2.7.10.2	Rsa066818,K04369,2.7.12.2	Rsa066819,K04371,2.7.11.24	Rsa066915,K03083,2.7.11.26	Rsa068566,K02677,2.7.11.13	Rsa068870,K04515,2.7.11.17	Rsa070898,K04369,2.7.12.2	Rsa071713,K08887,2.7.10.2	Rsa073115,K04369,2.7.12.2	Rsa073484,K04371,2.7.11.24	Rsa074233,K04515,2.7.11.17	Rsa081955,K04371,2.7.11.24	Rsa082752,K04515,2.7.11.17	Rsa005741,K04515,2.7.11.17
map04013	MAPK signaling pathway - fly	30	Rsa025996,K04371,2.7.11.24	Rsa025997,K04371,2.7.11.24	Rsa025998,K04371,2.7.11.24	Rsa027633,K04371,2.7.11.24	Rsa027699,K04371,2.7.11.24	Rsa027700,K04371,2.7.11.24	Rsa027701,K04371,2.7.11.24	Rsa027702,K04371,2.7.11.24	Rsa032549,K04371,2.7.11.24	Rsa043750,K04371,2.7.11.24	Rsa053918,K04371,2.7.11.24	Rsa054234,K04371,2.7.11.24	Rsa065726,K04371,2.7.11.24	Rsa066819,K04371,2.7.11.24	Rsa073484,K04371,2.7.11.24	Rsa081955,K04371,2.7.11.24	Rsa005872,K04371,2.7.11.24	Rsa005873,K04371,2.7.11.24	Rsa008695,K04371,2.7.11.24	Rsa008696,K04371,2.7.11.24	Rsa008697,K04371,2.7.11.24	Rsa008698,K04371,2.7.11.24	Rsa008699,K04371,2.7.11.24	Rsa012013,K04371,2.7.11.24	Rsa012015,K04371,2.7.11.24	Rsa012016,K04371,2.7.11.24	Rsa012017,K04371,2.7.11.24	Rsa015033,K04371,2.7.11.24	Rsa016567,K04371,2.7.11.24	Rsa016928,K04371,2.7.11.24
map04020	Calcium signaling pathway	63	Rsa027291,K05864,5.2.1.8	Rsa027292,K05864,5.2.1.8	Rsa028338,K04718,2.7.1.91	Rsa028339,K04718,2.7.1.91	Rsa030228,K04515,2.7.11.17	Rsa031086,K05858,3.1.4.11	Rsa031087,K05858,3.1.4.11	Rsa031088,K05858,3.1.4.11	Rsa031089,K05858,3.1.4.11	Rsa041660,K02677,2.7.11.13	Rsa041661,K02677,2.7.11.13	Rsa041663,K02677,2.7.11.13	Rsa042018,K05864,5.2.1.8	Rsa043711,K05857,3.1.4.11	Rsa043713,K05857,3.1.4.11	Rsa050825,K05864,5.2.1.8	Rsa001651,K05864,5.2.1.8	Rsa056634,K05858,3.1.4.11	Rsa056635,K05858,3.1.4.11	Rsa056636,K05858,3.1.4.11	Rsa058181,K02677,2.7.11.13	Rsa058628,K05857,3.1.4.11	Rsa061798,K05864,5.2.1.8	Rsa066506,K05864,5.2.1.8	Rsa066507,K05864,5.2.1.8	Rsa066508,K05864,5.2.1.8	Rsa068566,K02677,2.7.11.13	Rsa068870,K04515,2.7.11.17	Rsa069088,K05864,5.2.1.8	Rsa069607,K05858,3.1.4.11	Rsa069608,K05858,3.1.4.11	Rsa070495,K04718,2.7.1.91	Rsa070496,K04718,2.7.1.91	Rsa072250,K05858,3.1.4.11	Rsa073442,K05857,3.1.4.11	Rsa074233,K04515,2.7.11.17	Rsa081921,K05857,3.1.4.11	Rsa082752,K04515,2.7.11.17	Rsa003388,K05864,5.2.1.8	Rsa084591,K05864,5.2.1.8	Rsa005741,K04515,2.7.11.17	Rsa005742,K04515,2.7.11.17	Rsa005743,K04515,2.7.11.17	Rsa005744,K04515,2.7.11.17	Rsa005745,K04515,2.7.11.17	Rsa010312,K05858,3.1.4.11	Rsa010313,K05858,3.1.4.11
map04060	Cytokine-cytokine receptor interaction	5	Rsa039276,K05098,2.7.10.1	Rsa039277,K05098,2.7.10.1	Rsa064114,K04675,2.7.11.30	Rsa075043,K04675,2.7.11.30	Rsa016564,K04675,2.7.11.30
map04062	Chemokine signaling pathway	44	Rsa025996,K04371,2.7.11.24	Rsa025997,K04371,2.7.11.24	Rsa025998,K04371,2.7.11.24	Rsa027633,K04371,2.7.11.24	Rsa027699,K04371,2.7.11.24	Rsa027700,K04371,2.7.11.24	Rsa027701,K04371,2.7.11.24	Rsa027702,K04371,2.7.11.24	Rsa031086,K05858,3.1.4.11	Rsa031087,K05858,3.1.4.11	Rsa031088,K05858,3.1.4.11	Rsa031089,K05858,3.1.4.11	Rsa032549,K04371,2.7.11.24	Rsa043750,K04371,2.7.11.24	Rsa053918,K04371,2.7.11.24	Rsa054234,K04371,2.7.11.24	Rsa056634,K05858,3.1.4.11	Rsa056635,K05858,3.1.4.11	Rsa056636,K05858,3.1.4.11	Rsa065726,K04371,2.7.11.24	Rsa066819,K04371,2.7.11.24	Rsa066915,K03083,2.7.11.26	Rsa069607,K05858,3.1.4.11	Rsa069608,K05858,3.1.4.11	Rsa072250,K05858,3.1.4.11	Rsa073484,K04371,2.7.11.24	Rsa081955,K04371,2.7.11.24	Rsa005872,K04371,2.7.11.24	Rsa005873,K04371,2.7.11.24	Rsa008695,K04371,2.7.11.24	Rsa008696,K04371,2.7.11.24	Rsa008697,K04371,2.7.11.24	Rsa008698,K04371,2.7.11.24	Rsa008699,K04371,2.7.11.24	Rsa010312,K05858,3.1.4.11	Rsa010313,K05858,3.1.4.11	Rsa010314,K05858,3.1.4.11	Rsa012013,K04371,2.7.11.24	Rsa012015,K04371,2.7.11.24	Rsa012016,K04371,2.7.11.24	Rsa012017,K04371,2.7.11.24	Rsa015033,K04371,2.7.11.24	Rsa016567,K04371,2.7.11.24	Rsa016928,K04371,2.7.11.24
map04070	Phosphatidylinositol signaling system	379	Rsa027087,K00901,2.7.1.107	Rsa027705,K01116,3.1.4.11	Rsa027706,K01116,3.1.4.11	Rsa027794,K00888,2.7.1.67	Rsa029173,K01099,3.1.3.36	Rsa029174,K01099,3.1.3.36	Rsa029175,K01099,3.1.3.36	Rsa029210,K00901,2.7.1.107	Rsa029283,K00889,2.7.1.68	Rsa029284,K00889,2.7.1.68	Rsa030290,K01110,3.1.3.67	Rsa030354,K00999,2.7.8.11	Rsa030870,K01099,3.1.3.36	Rsa031086,K05858,3.1.4.11	Rsa031087,K05858,3.1.4.11	Rsa031088,K05858,3.1.4.11	Rsa031089,K05858,3.1.4.11	Rsa031246,K00913,2.7.1.134	Rsa031677,K00889,2.7.1.68	Rsa031678,K00889,2.7.1.68	Rsa031679,K00889,2.7.1.68	Rsa032175,K01099,3.1.3.36	Rsa032176,K01099,3.1.3.36	Rsa032177,K01099,3.1.3.36	Rsa032178,K01099,3.1.3.36	Rsa032179,K01099,3.1.3.36	Rsa032348,K01099,3.1.3.36	Rsa032362,K01099,3.1.3.36	Rsa032713,K00913,2.7.1.134	Rsa033241,K01099,3.1.3.36	Rsa033467,K01092,3.1.3.25	Rsa033889,K00914,2.7.1.137	Rsa033890,K00914,2.7.1.137	Rsa034168,K00889,2.7.1.68	Rsa034194,K00889,2.7.1.68	Rsa034818,K01099,3.1.3.36	Rsa035446,K01116,3.1.4.11	Rsa036215,K01116,3.1.4.11	Rsa036487,K00913,2.7.1.134	Rsa036605,K00888,2.7.1.67	Rsa037607,K00901,2.7.1.107	Rsa037855,K01099,3.1.3.36	Rsa037856,K01099,3.1.3.36	Rsa038794,K00889,2.7.1.68	Rsa039023,K00888,2.7.1.67	Rsa039599,K00901,2.7.1.107	Rsa039668,K01099,3.1.3.36
map04080	Neuroactive ligand-receptor interaction	4	Rsa085505,K01312,3.4.21.4	Rsa013215,K01312,3.4.21.4	Rsa013216,K01312,3.4.21.4	Rsa013217,K01312,3.4.21.4
map04110	Cell cycle	109	Rsa026858,K06619,2.7.10.2	Rsa026859,K06619,2.7.10.2	Rsa026860,K06619,2.7.10.2	Rsa028755,K06619,2.7.10.2	Rsa031878,K04498,2.3.1.48	Rsa031879,K04498,2.3.1.48	Rsa031941,K02087,2.7.11.22	Rsa031942,K02087,2.7.11.22	Rsa032750,K04498,2.3.1.48	Rsa034381,K04498,2.3.1.48	Rsa037209,K06640,2.7.11.1	Rsa037281,K04728,2.7.11.1	Rsa038373,K06640,2.7.11.1	Rsa041934,K02178,2.7.11.1	Rsa041935,K02178,2.7.11.1	Rsa041937,K02178,2.7.11.1	Rsa042159,K04498,2.3.1.48	Rsa042975,K02216,2.7.11.1	Rsa042976,K02216,2.7.11.1	Rsa043113,K06067,3.5.1.98	Rsa047302,K06067,3.5.1.98	Rsa047379,K04498,2.3.1.48	Rsa047472,K04498,2.3.1.48	Rsa049590,K02178,2.7.11.1	Rsa051852,K06637,2.7.11.1	Rsa052758,K02202,2.7.11.22	Rsa052759,K02202,2.7.11.22	Rsa002363,K06067,3.5.1.98	Rsa002478,K02202,2.7.11.22	Rsa057210,K06619,2.7.10.2	Rsa057347,K02087,2.7.11.22	Rsa057702,K04498,2.3.1.48	Rsa058060,K02178,2.7.11.1	Rsa058334,K04498,2.3.1.48	Rsa058768,K02178,2.7.11.1	Rsa059534,K02202,2.7.11.22	Rsa059789,K04498,2.3.1.48	Rsa059790,K04498,2.3.1.48	Rsa059791,K04498,2.3.1.48	Rsa059812,K04498,2.3.1.48	Rsa060397,K02178,2.7.11.1	Rsa060777,K06619,2.7.10.2	Rsa061216,K04728,2.7.11.1	Rsa061719,K04498,2.3.1.48	Rsa062242,K04498,2.3.1.48	Rsa062459,K02214,2.7.11.1	Rsa062793,K04498,2.3.1.48
map04111	Cell cycle - yeast	70	Rsa027910,K04382,3.1.3.16	Rsa027911,K04382,3.1.3.16	Rsa027912,K04382,3.1.3.16	Rsa027913,K04382,3.1.3.16	Rsa027914,K04382,3.1.3.16	Rsa027915,K04382,3.1.3.16	Rsa027916,K04382,3.1.3.16	Rsa027917,K04382,3.1.3.16	Rsa028887,K04382,3.1.3.16	Rsa028888,K04382,3.1.3.16	Rsa036158,K04382,3.1.3.16	Rsa041934,K02178,2.7.11.1	Rsa041935,K02178,2.7.11.1	Rsa041937,K02178,2.7.11.1	Rsa041978,K04382,3.1.3.16	Rsa042975,K02216,2.7.11.1	Rsa042976,K02216,2.7.11.1	Rsa049590,K02178,2.7.11.1	Rsa051940,K04382,3.1.3.16	Rsa051941,K04382,3.1.3.16	Rsa053134,K02516,2.1.1.125	Rsa054594,K04382,3.1.3.16	Rsa000518,K04382,3.1.3.16	Rsa000519,K04382,3.1.3.16	Rsa000520,K04382,3.1.3.16	Rsa056318,K04382,3.1.3.16	Rsa058060,K02178,2.7.11.1	Rsa058768,K02178,2.7.11.1	Rsa059782,K04382,3.1.3.16	Rsa060397,K02178,2.7.11.1	Rsa060964,K04382,3.1.3.16	Rsa062459,K02214,2.7.11.1	Rsa063048,K04382,3.1.3.16	Rsa063446,K02365,3.4.22.49	Rsa067924,K04382,3.1.3.16	Rsa067925,K04382,3.1.3.16	Rsa067926,K04382,3.1.3.16	Rsa067927,K04382,3.1.3.16	Rsa072959,K02516,2.1.1.125	Rsa074234,K04382,3.1.3.16	Rsa076251,K02830,3.1.11.2	Rsa080637,K04382,3.1.3.16	Rsa080638,K04382,3.1.3.16	Rsa080675,K04382,3.1.3.16	Rsa080676,K04382,3.1.3.16	Rsa004464,K04382,3.1.3.16	Rsa004465,K04382,3.1.3.16
map04113	Meiosis - yeast	195	Rsa025995,K06269,3.1.3.16	Rsa026372,K01768,4.6.1.1	Rsa027910,K04382,3.1.3.16	Rsa027911,K04382,3.1.3.16	Rsa027912,K04382,3.1.3.16	Rsa027913,K04382,3.1.3.16	Rsa027914,K04382,3.1.3.16	Rsa027915,K04382,3.1.3.16	Rsa027916,K04382,3.1.3.16	Rsa027917,K04382,3.1.3.16	Rsa028532,K01768,4.6.1.1	Rsa028533,K01768,4.6.1.1	Rsa028887,K04382,3.1.3.16	Rsa028888,K04382,3.1.3.16	Rsa030034,K01768,4.6.1.1	Rsa030172,K06269,3.1.3.16	Rsa030173,K06269,3.1.3.16	Rsa031059,K01768,4.6.1.1	Rsa031189,K01768,4.6.1.1	Rsa031744,K01768,4.6.1.1	Rsa033039,K01768,4.6.1.1	Rsa033116,K01768,4.6.1.1	Rsa033117,K01768,4.6.1.1	Rsa033118,K01768,4.6.1.1	Rsa033600,K01768,4.6.1.1	Rsa033732,K01768,4.6.1.1	Rsa033733,K01768,4.6.1.1	Rsa034224,K01768,4.6.1.1	Rsa035177,K01768,4.6.1.1	Rsa035366,K01768,4.6.1.1	Rsa035422,K01768,4.6.1.1	Rsa035424,K01768,4.6.1.1	Rsa036158,K04382,3.1.3.16	Rsa036468,K01768,4.6.1.1	Rsa037338,K01768,4.6.1.1	Rsa037428,K01768,4.6.1.1	Rsa037513,K01768,4.6.1.1	Rsa037572,K01768,4.6.1.1	Rsa038054,K01768,4.6.1.1	Rsa041934,K02178,2.7.11.1	Rsa041935,K02178,2.7.11.1	Rsa041937,K02178,2.7.11.1	Rsa041978,K04382,3.1.3.16	Rsa042975,K02216,2.7.11.1	Rsa042976,K02216,2.7.11.1	Rsa043544,K01768,4.6.1.1	Rsa044835,K01768,4.6.1.1
map04114	Oocyte meiosis	142	Rsa025995,K06269,3.1.3.16	Rsa025996,K04371,2.7.11.24	Rsa025997,K04371,2.7.11.24	Rsa025998,K04371,2.7.11.24	Rsa027633,K04371,2.7.11.24	Rsa027699,K04371,2.7.11.24	Rsa027700,K04371,2.7.11.24	Rsa027701,K04371,2.7.11.24	Rsa027702,K04371,2.7.11.24	Rsa027910,K04382,3.1.3.16	Rsa027911,K04382,3.1.3.16	Rsa027912,K04382,3.1.3.16	Rsa027913,K04382,3.1.3.16	Rsa027914,K04382,3.1.3.16	Rsa027915,K04382,3.1.3.16	Rsa027916,K04382,3.1.3.16	Rsa027917,K04382,3.1.3.16	Rsa028887,K04382,3.1.3.16	Rsa028888,K04382,3.1.3.16	Rsa030172,K06269,3.1.3.16	Rsa030173,K06269,3.1.3.16	Rsa030228,K04515,2.7.11.17	Rsa031941,K02087,2.7.11.22	Rsa031942,K02087,2.7.11.22	Rsa032549,K04371,2.7.11.24	Rsa036158,K04382,3.1.3.16	Rsa041934,K02178,2.7.11.1	Rsa041935,K02178,2.7.11.1	Rsa041937,K02178,2.7.11.1	Rsa041978,K04382,3.1.3.16	Rsa043750,K04371,2.7.11.24	Rsa044879,K06269,3.1.3.16	Rsa045952,K08836,2.7.11.1	Rsa049590,K02178,2.7.11.1	Rsa050315,K06269,3.1.3.16	Rsa051940,K04382,3.1.3.16	Rsa051941,K04382,3.1.3.16	Rsa053409,K08836,2.7.11.1	Rsa053918,K04371,2.7.11.24	Rsa054234,K04371,2.7.11.24	Rsa054594,K04382,3.1.3.16	Rsa000518,K04382,3.1.3.16	Rsa000519,K04382,3.1.3.16	Rsa000520,K04382,3.1.3.16	Rsa056238,K06269,3.1.3.16	Rsa056318,K04382,3.1.3.16	Rsa057216,K06269,3.1.3.16
map04115	p53 signaling pathway	195	Rsa026660,K10143,6.3.2.19	Rsa026661,K10143,6.3.2.19	Rsa028576,K10143,6.3.2.19	Rsa028577,K10143,6.3.2.19	Rsa028578,K10143,6.3.2.19	Rsa028826,K10143,6.3.2.19	Rsa029180,K10143,6.3.2.19	Rsa029181,K10143,6.3.2.19	Rsa029182,K10143,6.3.2.19	Rsa029779,K10143,6.3.2.19	Rsa029780,K10143,6.3.2.19	Rsa030188,K10143,6.3.2.19	Rsa030189,K10143,6.3.2.19	Rsa030190,K10143,6.3.2.19	Rsa030290,K01110,3.1.3.67	Rsa031348,K10143,6.3.2.19	Rsa031349,K10143,6.3.2.19	Rsa031350,K10143,6.3.2.19	Rsa031351,K10143,6.3.2.19	Rsa031352,K10143,6.3.2.19	Rsa031480,K10143,6.3.2.19	Rsa031941,K02087,2.7.11.22	Rsa031942,K02087,2.7.11.22	Rsa032432,K04506,6.3.2.19	Rsa032433,K04506,6.3.2.19	Rsa034028,K04506,6.3.2.19	Rsa035477,K04506,6.3.2.19	Rsa035509,K10143,6.3.2.19	Rsa037209,K06640,2.7.11.1	Rsa037281,K04728,2.7.11.1	Rsa038373,K06640,2.7.11.1	Rsa040054,K10143,6.3.2.19	Rsa040761,K10147,3.1.3.16	Rsa041207,K10143,6.3.2.19	Rsa041208,K10143,6.3.2.19	Rsa041845,K04506,6.3.2.19	Rsa042829,K10143,6.3.2.19	Rsa042830,K10143,6.3.2.19	Rsa042831,K10143,6.3.2.19	Rsa042832,K10143,6.3.2.19	Rsa042833,K10143,6.3.2.19	Rsa042975,K02216,2.7.11.1	Rsa042976,K02216,2.7.11.1	Rsa044212,K10133,1.-.-.-	Rsa044936,K10143,6.3.2.19	Rsa044937,K10143,6.3.2.19	Rsa044993,K10143,6.3.2.19
map04120	Ubiquitin mediated proteolysis	692	Rsa026002,K10579,6.3.2.19	Rsa026286,K10573,6.3.2.19	Rsa026288,K10573,6.3.2.19	Rsa026660,K10143,6.3.2.19	Rsa026661,K10143,6.3.2.19	Rsa026771,K06689,6.3.2.19	Rsa026772,K06689,6.3.2.19	Rsa026773,K06689,6.3.2.19	Rsa026887,K09561,6.3.2.19	Rsa026985,K10591,6.3.2.19	Rsa027040,K06689,6.3.2.19	Rsa027185,K10604,6.3.2.19	Rsa027286,K10598,5.2.1.8	Rsa027739,K10589,6.3.2.19	Rsa028234,K10595,6.3.2.19	Rsa028235,K10595,6.3.2.19	Rsa028236,K10595,6.3.2.19	Rsa028237,K10595,6.3.2.19	Rsa028238,K10595,6.3.2.19	Rsa028576,K10143,6.3.2.19	Rsa028577,K10143,6.3.2.19	Rsa028578,K10143,6.3.2.19	Rsa028694,K10583,6.3.2.19	Rsa028695,K10583,6.3.2.19	Rsa028696,K10583,6.3.2.19	Rsa028826,K10143,6.3.2.19	Rsa029118,K10595,6.3.2.19	Rsa029119,K10595,6.3.2.19	Rsa029121,K10595,6.3.2.19	Rsa029180,K10143,6.3.2.19	Rsa029181,K10143,6.3.2.19	Rsa029182,K10143,6.3.2.19	Rsa029314,K10595,6.3.2.19	Rsa029315,K10595,6.3.2.19	Rsa029779,K10143,6.3.2.19	Rsa029780,K10143,6.3.2.19	Rsa030188,K10143,6.3.2.19	Rsa030189,K10143,6.3.2.19	Rsa030190,K10143,6.3.2.19	Rsa030199,K10594,6.3.2.19	Rsa030207,K10595,6.3.2.19	Rsa030208,K10595,6.3.2.19	Rsa030210,K10595,6.3.2.19	Rsa030211,K10595,6.3.2.19	Rsa030311,K10591,6.3.2.19	Rsa030312,K10591,6.3.2.19	Rsa030327,K10604,6.3.2.19
map04140	Regulation of autophagy	55	Rsa026542,K08269,2.7.11.1	Rsa026543,K08269,2.7.11.1	Rsa030007,K08342,3.4.22.-	Rsa032661,K08333,2.7.11.1	Rsa033485,K08269,2.7.11.1	Rsa033889,K00914,2.7.1.137	Rsa033890,K00914,2.7.1.137	Rsa041572,K00914,2.7.1.137	Rsa045257,K08269,2.7.11.1	Rsa047089,K07198,2.7.11.11	Rsa050004,K07198,2.7.11.11	Rsa058045,K07198,2.7.11.11	Rsa058779,K08342,3.4.22.-	Rsa059391,K00914,2.7.1.137	Rsa060016,K08333,2.7.11.1	Rsa061251,K08269,2.7.11.1	Rsa064250,K07198,2.7.11.11	Rsa065472,K07198,2.7.11.11	Rsa065473,K07198,2.7.11.11	Rsa066003,K08269,2.7.11.1	Rsa066004,K08269,2.7.11.1	Rsa067741,K07198,2.7.11.11	Rsa067742,K07198,2.7.11.11	Rsa067743,K07198,2.7.11.11	Rsa067744,K07198,2.7.11.11	Rsa067745,K07198,2.7.11.11	Rsa068691,K08342,3.4.22.-	Rsa071194,K08269,2.7.11.1	Rsa071373,K08333,2.7.11.1	Rsa071824,K08342,3.4.22.-	Rsa072359,K08269,2.7.11.1	Rsa072858,K00914,2.7.1.137	Rsa080343,K08342,3.4.22.-	Rsa083058,K08269,2.7.11.1	Rsa003541,K00914,2.7.1.137	Rsa003542,K00914,2.7.1.137	Rsa003543,K00914,2.7.1.137	Rsa003544,K00914,2.7.1.137	Rsa003545,K00914,2.7.1.137	Rsa003546,K00914,2.7.1.137	Rsa003547,K00914,2.7.1.137	Rsa003548,K00914,2.7.1.137	Rsa003549,K00914,2.7.1.137	Rsa084686,K08269,2.7.11.1	Rsa085730,K08269,2.7.11.1	Rsa007929,K07198,2.7.11.11	Rsa012516,K07198,2.7.11.11
map04142	Lysosome	165	Rsa026484,K02144,3.6.3.14	Rsa028298,K01192,3.2.1.25	Rsa028451,K01365,3.4.22.15	Rsa028761,K02146,3.6.3.14	Rsa028762,K02146,3.6.3.14	Rsa028763,K02146,3.6.3.14	Rsa029441,K02155,3.6.3.14	Rsa029442,K02155,3.6.3.14	Rsa029547,K01363,3.4.22.1	Rsa029548,K08568,3.4.18.1	Rsa029655,K02155,3.6.3.14	Rsa029656,K02155,3.6.3.14	Rsa029657,K02155,3.6.3.14	Rsa029658,K02155,3.6.3.14	Rsa029659,K02155,3.6.3.14	Rsa030232,K02155,3.6.3.14	Rsa030235,K02154,3.6.3.14	Rsa030574,K08568,3.4.18.1	Rsa030809,K01363,3.4.22.1	Rsa030810,K01363,3.4.22.1	Rsa032355,K03661,3.6.3.14	Rsa036839,K01074,3.1.2.22	Rsa038742,K01189,3.2.1.22	Rsa038767,K01379,3.4.23.5	Rsa038803,K02155,3.6.3.14	Rsa040893,K01363,3.4.22.1	Rsa041696,K02155,3.6.3.14	Rsa042282,K02146,3.6.3.14	Rsa042283,K02146,3.6.3.14	Rsa042284,K02146,3.6.3.14	Rsa042572,K02144,3.6.3.14	Rsa043827,K02154,3.6.3.14	Rsa044148,K06129,3.1.1.5	Rsa044336,K10532,2.3.1.78	Rsa044614,K02155,3.6.3.14	Rsa044615,K02155,3.6.3.14	Rsa045345,K02155,3.6.3.14	Rsa045582,K02154,3.6.3.14	Rsa045953,K02155,3.6.3.14	Rsa045954,K02155,3.6.3.14	Rsa048396,K01074,3.1.2.22	Rsa049008,K01074,3.1.2.22	Rsa050053,K01365,3.4.22.15	Rsa051938,K02155,3.6.3.14	Rsa051939,K02155,3.6.3.14	Rsa053025,K02154,3.6.3.14	Rsa053530,K01136,3.1.6.13
map04144	Endocytosis	205	Rsa026360,K01528,3.6.5.5	Rsa026446,K01528,3.6.5.5	Rsa026447,K01528,3.6.5.5	Rsa026448,K01528,3.6.5.5	Rsa026985,K10591,6.3.2.19	Rsa027395,K01115,3.1.4.4	Rsa027396,K01115,3.1.4.4	Rsa027397,K01115,3.1.4.4	Rsa029283,K00889,2.7.1.68	Rsa029284,K00889,2.7.1.68	Rsa029520,K01528,3.6.5.5	Rsa029522,K01528,3.6.5.5	Rsa029986,K01115,3.1.4.4	Rsa029987,K01115,3.1.4.4	Rsa030311,K10591,6.3.2.19	Rsa030312,K10591,6.3.2.19	Rsa030866,K10591,6.3.2.19	Rsa031677,K00889,2.7.1.68	Rsa031678,K00889,2.7.1.68	Rsa031679,K00889,2.7.1.68	Rsa032652,K01528,3.6.5.5	Rsa032653,K01528,3.6.5.5	Rsa033416,K01528,3.6.5.5	Rsa034079,K01115,3.1.4.4	Rsa034106,K10591,6.3.2.19	Rsa034168,K00889,2.7.1.68	Rsa034194,K00889,2.7.1.68	Rsa036683,K01528,3.6.5.5	Rsa038794,K00889,2.7.1.68	Rsa039276,K05098,2.7.10.1	Rsa039277,K05098,2.7.10.1	Rsa040007,K10591,6.3.2.19	Rsa040088,K00889,2.7.1.68	Rsa040129,K01115,3.1.4.4	Rsa040130,K01115,3.1.4.4	Rsa040255,K10591,6.3.2.19	Rsa040840,K01115,3.1.4.4	Rsa041119,K00889,2.7.1.68	Rsa041172,K01528,3.6.5.5	Rsa042121,K01115,3.1.4.4	Rsa044068,K00889,2.7.1.68	Rsa044381,K10591,6.3.2.19	Rsa044811,K01528,3.6.5.5	Rsa044812,K01528,3.6.5.5	Rsa045898,K01115,3.1.4.4	Rsa045899,K01115,3.1.4.4	Rsa046157,K01528,3.6.5.5
map04146	Peroxisome	250	Rsa026395,K08726,3.3.2.10	Rsa026644,K01578,4.1.1.9	Rsa027038,K00031,1.1.1.42	Rsa028304,K01897,6.2.1.3	Rsa030525,K11147,1.1.-.-	Rsa030789,K00232,1.3.3.6	Rsa030818,K00869,2.7.1.36	Rsa031204,K01640,4.1.3.4	Rsa031286,K04565,1.15.1.1	Rsa031287,K04565,1.15.1.1	Rsa031309,K01897,6.2.1.3	Rsa031310,K01897,6.2.1.3	Rsa031484,K08726,3.3.2.10	Rsa031991,K01897,6.2.1.3	Rsa033908,K03426,3.6.1.22	Rsa033909,K03426,3.6.1.22	Rsa033911,K03426,3.6.1.22	Rsa034546,K11517,1.1.3.15	Rsa035106,K11517,1.1.3.15	Rsa035107,K11517,1.1.3.15	Rsa035811,K00232,1.3.3.6	Rsa036090,K08726,3.3.2.10	Rsa037283,K01897,6.2.1.3	Rsa037288,K03781,1.11.1.6	Rsa038407,K04564,1.15.1.1	Rsa038702,K00031,1.1.1.42	Rsa039203,K01897,6.2.1.3	Rsa039393,K11187,1.11.1.15	Rsa039394,K11187,1.11.1.15	Rsa039395,K11187,1.11.1.15	Rsa039451,K11517,1.1.3.15	Rsa039452,K11517,1.1.3.15	Rsa039453,K11517,1.1.3.15	Rsa039454,K11517,1.1.3.15	Rsa039535,K03781,1.11.1.6	Rsa039536,K03781,1.11.1.6	Rsa039538,K03781,1.11.1.6	Rsa039539,K03781,1.11.1.6	Rsa039540,K03781,1.11.1.6	Rsa039721,K11517,1.1.3.15	Rsa039722,K11517,1.1.3.15	Rsa039723,K11517,1.1.3.15	Rsa039724,K11517,1.1.3.15	Rsa039725,K11517,1.1.3.15	Rsa039726,K11517,1.1.3.15	Rsa039955,K00031,1.1.1.42	Rsa040431,K08726,3.3.2.10
map04150	mTOR signaling pathway	68	Rsa025996,K04371,2.7.11.24	Rsa025997,K04371,2.7.11.24	Rsa025998,K04371,2.7.11.24	Rsa026542,K08269,2.7.11.1	Rsa026543,K08269,2.7.11.1	Rsa027633,K04371,2.7.11.24	Rsa027699,K04371,2.7.11.24	Rsa027700,K04371,2.7.11.24	Rsa027701,K04371,2.7.11.24	Rsa027702,K04371,2.7.11.24	Rsa032549,K04371,2.7.11.24	Rsa033485,K08269,2.7.11.1	Rsa043750,K04371,2.7.11.24	Rsa044672,K06276,2.7.11.1	Rsa045257,K08269,2.7.11.1	Rsa047089,K07198,2.7.11.11	Rsa050004,K07198,2.7.11.11	Rsa050906,K06276,2.7.11.1	Rsa053918,K04371,2.7.11.24	Rsa054234,K04371,2.7.11.24	Rsa058045,K07198,2.7.11.11	Rsa061251,K08269,2.7.11.1	Rsa062426,K06276,2.7.11.1	Rsa064250,K07198,2.7.11.11	Rsa065472,K07198,2.7.11.11	Rsa065473,K07198,2.7.11.11	Rsa065726,K04371,2.7.11.24	Rsa066003,K08269,2.7.11.1	Rsa066004,K08269,2.7.11.1	Rsa066819,K04371,2.7.11.24	Rsa067741,K07198,2.7.11.11	Rsa067742,K07198,2.7.11.11	Rsa067743,K07198,2.7.11.11	Rsa067744,K07198,2.7.11.11	Rsa067745,K07198,2.7.11.11	Rsa071194,K08269,2.7.11.1	Rsa072359,K08269,2.7.11.1	Rsa073484,K04371,2.7.11.24	Rsa081955,K04371,2.7.11.24	Rsa083058,K08269,2.7.11.1	Rsa084686,K08269,2.7.11.1	Rsa085129,K06276,2.7.11.1	Rsa085730,K08269,2.7.11.1	Rsa085994,K06276,2.7.11.1	Rsa005872,K04371,2.7.11.24	Rsa005873,K04371,2.7.11.24	Rsa007929,K07198,2.7.11.11
map04210	Apoptosis	1111	Rsa025976,K04732,2.7.11.1	Rsa026099,K04730,2.7.11.1	Rsa026343,K04732,2.7.11.1	Rsa026344,K04732,2.7.11.1	Rsa026585,K04730,2.7.11.1	Rsa026738,K04733,2.7.11.1	Rsa026739,K04733,2.7.11.1	Rsa026912,K04733,2.7.11.1	Rsa026913,K04733,2.7.11.1	Rsa026914,K04733,2.7.11.1	Rsa027003,K04733,2.7.11.1	Rsa027004,K04733,2.7.11.1	Rsa027005,K04733,2.7.11.1	Rsa027006,K04733,2.7.11.1	Rsa027008,K04733,2.7.11.1	Rsa027123,K04733,2.7.11.1	Rsa027229,K04733,2.7.11.1	Rsa027230,K04733,2.7.11.1	Rsa027232,K04730,2.7.11.1	Rsa027233,K04730,2.7.11.1	Rsa027235,K04730,2.7.11.1	Rsa027378,K04730,2.7.11.1	Rsa027379,K04730,2.7.11.1	Rsa027499,K04730,2.7.11.1	Rsa027622,K04733,2.7.11.1	Rsa027623,K04733,2.7.11.1	Rsa027722,K04733,2.7.11.1	Rsa027837,K04730,2.7.11.1	Rsa027838,K04730,2.7.11.1	Rsa027839,K04730,2.7.11.1	Rsa027887,K04730,2.7.11.1	Rsa027888,K04730,2.7.11.1	Rsa027943,K04733,2.7.11.1	Rsa028167,K04733,2.7.11.1	Rsa028178,K04733,2.7.11.1	Rsa028179,K04733,2.7.11.1	Rsa028180,K04733,2.7.11.1	Rsa028261,K04733,2.7.11.1	Rsa028362,K04733,2.7.11.1	Rsa028608,K04733,2.7.11.1	Rsa028626,K04733,2.7.11.1	Rsa028703,K04733,2.7.11.1	Rsa028704,K04733,2.7.11.1	Rsa028796,K04733,2.7.11.1	Rsa028797,K04733,2.7.11.1	Rsa028799,K04733,2.7.11.1	Rsa028834,K04733,2.7.11.1
map04260	Cardiac muscle contraction	100	Rsa028131,K02265,1.9.3.1	Rsa028132,K02265,1.9.3.1	Rsa028133,K02265,1.9.3.1	Rsa028134,K02265,1.9.3.1	Rsa028135,K02265,1.9.3.1	Rsa028136,K02265,1.9.3.1	Rsa028137,K02265,1.9.3.1	Rsa028138,K02265,1.9.3.1	Rsa030593,K02267,1.9.3.1	Rsa030594,K02267,1.9.3.1	Rsa032522,K02267,1.9.3.1	Rsa034574,K02267,1.9.3.1	Rsa035472,K00411,1.10.2.2	Rsa035968,K00411,1.10.2.2	Rsa036202,K00413,1.10.2.2	Rsa036503,K00417,1.10.2.2	Rsa036873,K02265,1.9.3.1	Rsa037098,K02265,1.9.3.1	Rsa037422,K00413,1.10.2.2	Rsa037947,K00411,1.10.2.2	Rsa038324,K00415,1.10.2.2	Rsa039134,K00413,1.10.2.2	Rsa039223,K02265,1.9.3.1	Rsa044617,K00411,1.10.2.2	Rsa045865,K02265,1.9.3.1	Rsa045866,K02265,1.9.3.1	Rsa045867,K02265,1.9.3.1	Rsa045868,K02265,1.9.3.1	Rsa045869,K02265,1.9.3.1	Rsa049007,K02256,1.9.3.1	Rsa053042,K00411,1.10.2.2	Rsa053145,K00413,1.10.2.2	Rsa053146,K00413,1.10.2.2	Rsa053147,K00413,1.10.2.2	Rsa053352,K00413,1.10.2.2	Rsa054667,K02267,1.9.3.1	Rsa055049,K00417,1.10.2.2	Rsa055957,K00419,1.10.2.2	Rsa056460,K02267,1.9.3.1	Rsa060233,K00413,1.10.2.2	Rsa060234,K00413,1.10.2.2	Rsa060320,K02266,1.9.3.1	Rsa060831,K00416,1.10.2.2	Rsa063027,K00418,1.10.2.2	Rsa063535,K02264,1.9.3.1	Rsa064427,K00411,1.10.2.2	Rsa064444,K00411,1.10.2.2
map04270	Vascular smooth muscle contraction	102	Rsa025995,K06269,3.1.3.16	Rsa025996,K04371,2.7.11.24	Rsa025997,K04371,2.7.11.24	Rsa025998,K04371,2.7.11.24	Rsa027633,K04371,2.7.11.24	Rsa027699,K04371,2.7.11.24	Rsa027700,K04371,2.7.11.24	Rsa027701,K04371,2.7.11.24	Rsa027702,K04371,2.7.11.24	Rsa028452,K04369,2.7.12.2	Rsa030172,K06269,3.1.3.16	Rsa030173,K06269,3.1.3.16	Rsa031086,K05858,3.1.4.11	Rsa031087,K05858,3.1.4.11	Rsa031088,K05858,3.1.4.11	Rsa031089,K05858,3.1.4.11	Rsa032549,K04371,2.7.11.24	Rsa040980,K04369,2.7.12.2	Rsa041660,K02677,2.7.11.13	Rsa041661,K02677,2.7.11.13	Rsa041663,K02677,2.7.11.13	Rsa043750,K04371,2.7.11.24	Rsa044879,K06269,3.1.3.16	Rsa048707,K01047,3.1.1.4	Rsa048708,K01047,3.1.1.4	Rsa050315,K06269,3.1.3.16	Rsa052969,K01047,3.1.1.4	Rsa053918,K04371,2.7.11.24	Rsa054234,K04371,2.7.11.24	Rsa055048,K04369,2.7.12.2	Rsa055186,K01047,3.1.1.4	Rsa056001,K04369,2.7.12.2	Rsa056002,K04369,2.7.12.2	Rsa056238,K06269,3.1.3.16	Rsa056634,K05858,3.1.4.11	Rsa056635,K05858,3.1.4.11	Rsa056636,K05858,3.1.4.11	Rsa057216,K06269,3.1.3.16	Rsa057217,K06269,3.1.3.16	Rsa057218,K06269,3.1.3.16	Rsa058181,K02677,2.7.11.13	Rsa059106,K06269,3.1.3.16	Rsa060198,K04369,2.7.12.2	Rsa060425,K04369,2.7.12.2	Rsa061283,K01047,3.1.1.4	Rsa061525,K06269,3.1.3.16	Rsa061570,K01047,3.1.1.4
map04310	Wnt signaling pathway	211	Rsa026622,K04427,2.7.11.25	Rsa026623,K04427,2.7.11.25	Rsa027760,K04427,2.7.11.25	Rsa027761,K04427,2.7.11.25	Rsa027910,K04382,3.1.3.16	Rsa027911,K04382,3.1.3.16	Rsa027912,K04382,3.1.3.16	Rsa027913,K04382,3.1.3.16	Rsa027914,K04382,3.1.3.16	Rsa027915,K04382,3.1.3.16	Rsa027916,K04382,3.1.3.16	Rsa027917,K04382,3.1.3.16	Rsa028887,K04382,3.1.3.16	Rsa028888,K04382,3.1.3.16	Rsa029575,K04427,2.7.11.25	Rsa029576,K04427,2.7.11.25	Rsa030228,K04515,2.7.11.17	Rsa031086,K05858,3.1.4.11	Rsa031087,K05858,3.1.4.11	Rsa031088,K05858,3.1.4.11	Rsa031089,K05858,3.1.4.11	Rsa031242,K04427,2.7.11.25	Rsa031878,K04498,2.3.1.48	Rsa031879,K04498,2.3.1.48	Rsa032432,K04506,6.3.2.19	Rsa032433,K04506,6.3.2.19	Rsa032750,K04498,2.3.1.48	Rsa034028,K04506,6.3.2.19	Rsa034381,K04498,2.3.1.48	Rsa035477,K04506,6.3.2.19	Rsa036158,K04382,3.1.3.16	Rsa039272,K04427,2.7.11.25	Rsa039275,K04427,2.7.11.25	Rsa039809,K04427,2.7.11.25	Rsa039810,K04427,2.7.11.25	Rsa039811,K04427,2.7.11.25	Rsa041660,K02677,2.7.11.13	Rsa041661,K02677,2.7.11.13	Rsa041663,K02677,2.7.11.13	Rsa041845,K04506,6.3.2.19	Rsa041978,K04382,3.1.3.16	Rsa042159,K04498,2.3.1.48	Rsa046801,K04427,2.7.11.25	Rsa047379,K04498,2.3.1.48	Rsa047472,K04498,2.3.1.48	Rsa048688,K03097,2.7.11.1	Rsa051940,K04382,3.1.3.16
map04320	Dorso-ventral axis formation	30	Rsa025996,K04371,2.7.11.24	Rsa025997,K04371,2.7.11.24	Rsa025998,K04371,2.7.11.24	Rsa027633,K04371,2.7.11.24	Rsa027699,K04371,2.7.11.24	Rsa027700,K04371,2.7.11.24	Rsa027701,K04371,2.7.11.24	Rsa027702,K04371,2.7.11.24	Rsa032549,K04371,2.7.11.24	Rsa043750,K04371,2.7.11.24	Rsa053918,K04371,2.7.11.24	Rsa054234,K04371,2.7.11.24	Rsa065726,K04371,2.7.11.24	Rsa066819,K04371,2.7.11.24	Rsa073484,K04371,2.7.11.24	Rsa081955,K04371,2.7.11.24	Rsa005872,K04371,2.7.11.24	Rsa005873,K04371,2.7.11.24	Rsa008695,K04371,2.7.11.24	Rsa008696,K04371,2.7.11.24	Rsa008697,K04371,2.7.11.24	Rsa008698,K04371,2.7.11.24	Rsa008699,K04371,2.7.11.24	Rsa012013,K04371,2.7.11.24	Rsa012015,K04371,2.7.11.24	Rsa012016,K04371,2.7.11.24	Rsa012017,K04371,2.7.11.24	Rsa015033,K04371,2.7.11.24	Rsa016567,K04371,2.7.11.24	Rsa016928,K04371,2.7.11.24
map04330	Notch signaling pathway	64	Rsa029211,K06062,2.3.1.48	Rsa029212,K06062,2.3.1.48	Rsa029213,K06062,2.3.1.48	Rsa031878,K04498,2.3.1.48	Rsa031879,K04498,2.3.1.48	Rsa032577,K06062,2.3.1.48	Rsa032750,K04498,2.3.1.48	Rsa034381,K04498,2.3.1.48	Rsa042159,K04498,2.3.1.48	Rsa043113,K06067,3.5.1.98	Rsa047302,K06067,3.5.1.98	Rsa047379,K04498,2.3.1.48	Rsa047472,K04498,2.3.1.48	Rsa052012,K06062,2.3.1.48	Rsa052013,K06062,2.3.1.48	Rsa002163,K05948,2.4.1.222	Rsa002363,K06067,3.5.1.98	Rsa057702,K04498,2.3.1.48	Rsa058334,K04498,2.3.1.48	Rsa059789,K04498,2.3.1.48	Rsa059790,K04498,2.3.1.48	Rsa059791,K04498,2.3.1.48	Rsa059812,K04498,2.3.1.48	Rsa061719,K04498,2.3.1.48	Rsa062242,K04498,2.3.1.48	Rsa062793,K04498,2.3.1.48	Rsa062963,K04498,2.3.1.48	Rsa062967,K04498,2.3.1.48	Rsa066237,K06067,3.5.1.98	Rsa066283,K06067,3.5.1.98	Rsa066284,K06067,3.5.1.98	Rsa066285,K06067,3.5.1.98	Rsa067080,K04498,2.3.1.48	Rsa067081,K04498,2.3.1.48	Rsa068769,K04498,2.3.1.48	Rsa068770,K04498,2.3.1.48	Rsa070655,K06062,2.3.1.48	Rsa071280,K06062,2.3.1.48	Rsa071459,K04498,2.3.1.48	Rsa072005,K06067,3.5.1.98	Rsa072212,K06062,2.3.1.48	Rsa077016,K04498,2.3.1.48	Rsa082616,K06062,2.3.1.48	Rsa084263,K04498,2.3.1.48	Rsa084469,K04498,2.3.1.48	Rsa010028,K06062,2.3.1.48	Rsa010029,K06062,2.3.1.48
map04340	Hedgehog signaling pathway	53	Rsa030871,K02218,2.7.11.1	Rsa030872,K02218,2.7.11.1	Rsa030873,K02218,2.7.11.1	Rsa030874,K02218,2.7.11.1	Rsa030875,K02218,2.7.11.1	Rsa030876,K02218,2.7.11.1	Rsa030877,K02218,2.7.11.1	Rsa030878,K02218,2.7.11.1	Rsa041465,K02218,2.7.11.1	Rsa041466,K02218,2.7.11.1	Rsa043114,K02218,2.7.11.1	Rsa043115,K02218,2.7.11.1	Rsa046144,K02218,2.7.11.1	Rsa048503,K02218,2.7.11.1	Rsa052839,K02218,2.7.11.1	Rsa052840,K02218,2.7.11.1	Rsa053773,K02218,2.7.11.1	Rsa053774,K02218,2.7.11.1	Rsa054378,K02218,2.7.11.1	Rsa002734,K02218,2.7.11.1	Rsa002735,K02218,2.7.11.1	Rsa057716,K06228,2.7.11.1	Rsa057894,K02218,2.7.11.1	Rsa057895,K02218,2.7.11.1	Rsa058477,K02218,2.7.11.1	Rsa064079,K02218,2.7.11.1	Rsa065292,K02218,2.7.11.1	Rsa065293,K02218,2.7.11.1	Rsa066915,K03083,2.7.11.26	Rsa067383,K02218,2.7.11.1	Rsa069387,K02218,2.7.11.1	Rsa074637,K02218,2.7.11.1	Rsa074638,K02218,2.7.11.1	Rsa076882,K02218,2.7.11.1	Rsa077979,K02218,2.7.11.1	Rsa078072,K02218,2.7.11.1	Rsa083466,K02218,2.7.11.1	Rsa004953,K02218,2.7.11.1	Rsa083568,K02218,2.7.11.1	Rsa084499,K02218,2.7.11.1	Rsa085646,K02218,2.7.11.1	Rsa012278,K02218,2.7.11.1	Rsa012279,K02218,2.7.11.1	Rsa012280,K02218,2.7.11.1	Rsa012281,K02218,2.7.11.1	Rsa012282,K02218,2.7.11.1	Rsa013201,K02218,2.7.11.1
map04350	TGF-beta signaling pathway	118	Rsa025996,K04371,2.7.11.24	Rsa025997,K04371,2.7.11.24	Rsa025998,K04371,2.7.11.24	Rsa027633,K04371,2.7.11.24	Rsa027699,K04371,2.7.11.24	Rsa027700,K04371,2.7.11.24	Rsa027701,K04371,2.7.11.24	Rsa027702,K04371,2.7.11.24	Rsa027910,K04382,3.1.3.16	Rsa027911,K04382,3.1.3.16	Rsa027912,K04382,3.1.3.16	Rsa027913,K04382,3.1.3.16	Rsa027914,K04382,3.1.3.16	Rsa027915,K04382,3.1.3.16	Rsa027916,K04382,3.1.3.16	Rsa027917,K04382,3.1.3.16	Rsa028887,K04382,3.1.3.16	Rsa028888,K04382,3.1.3.16	Rsa031878,K04498,2.3.1.48	Rsa031879,K04498,2.3.1.48	Rsa032549,K04371,2.7.11.24	Rsa032750,K04498,2.3.1.48	Rsa034381,K04498,2.3.1.48	Rsa036158,K04382,3.1.3.16	Rsa041978,K04382,3.1.3.16	Rsa042159,K04498,2.3.1.48	Rsa043750,K04371,2.7.11.24	Rsa047379,K04498,2.3.1.48	Rsa047472,K04498,2.3.1.48	Rsa051940,K04382,3.1.3.16	Rsa051941,K04382,3.1.3.16	Rsa053918,K04371,2.7.11.24	Rsa054234,K04371,2.7.11.24	Rsa054594,K04382,3.1.3.16	Rsa000518,K04382,3.1.3.16	Rsa000519,K04382,3.1.3.16	Rsa000520,K04382,3.1.3.16	Rsa056318,K04382,3.1.3.16	Rsa057702,K04498,2.3.1.48	Rsa058334,K04498,2.3.1.48	Rsa059782,K04382,3.1.3.16	Rsa059789,K04498,2.3.1.48	Rsa059790,K04498,2.3.1.48	Rsa059791,K04498,2.3.1.48	Rsa059812,K04498,2.3.1.48	Rsa060964,K04382,3.1.3.16	Rsa061719,K04498,2.3.1.48
map04360	Axon guidance	42	Rsa025996,K04371,2.7.11.24	Rsa025997,K04371,2.7.11.24	Rsa025998,K04371,2.7.11.24	Rsa026858,K06619,2.7.10.2	Rsa026859,K06619,2.7.10.2	Rsa026860,K06619,2.7.10.2	Rsa027633,K04371,2.7.11.24	Rsa027699,K04371,2.7.11.24	Rsa027700,K04371,2.7.11.24	Rsa027701,K04371,2.7.11.24	Rsa027702,K04371,2.7.11.24	Rsa028755,K06619,2.7.10.2	Rsa032549,K04371,2.7.11.24	Rsa043750,K04371,2.7.11.24	Rsa053918,K04371,2.7.11.24	Rsa054234,K04371,2.7.11.24	Rsa057210,K06619,2.7.10.2	Rsa060777,K06619,2.7.10.2	Rsa065726,K04371,2.7.11.24	Rsa066714,K06619,2.7.10.2	Rsa066819,K04371,2.7.11.24	Rsa066915,K03083,2.7.11.26	Rsa073484,K04371,2.7.11.24	Rsa081955,K04371,2.7.11.24	Rsa005872,K04371,2.7.11.24	Rsa005873,K04371,2.7.11.24	Rsa008695,K04371,2.7.11.24	Rsa008696,K04371,2.7.11.24	Rsa008697,K04371,2.7.11.24	Rsa008698,K04371,2.7.11.24	Rsa008699,K04371,2.7.11.24	Rsa011209,K06619,2.7.10.2	Rsa011210,K06619,2.7.10.2	Rsa011211,K06619,2.7.10.2	Rsa011212,K06619,2.7.10.2	Rsa012013,K04371,2.7.11.24	Rsa012015,K04371,2.7.11.24	Rsa012016,K04371,2.7.11.24	Rsa012017,K04371,2.7.11.24	Rsa015033,K04371,2.7.11.24	Rsa016567,K04371,2.7.11.24	Rsa016928,K04371,2.7.11.24
map04370	VEGF signaling pathway	75	Rsa025996,K04371,2.7.11.24	Rsa025997,K04371,2.7.11.24	Rsa025998,K04371,2.7.11.24	Rsa027633,K04371,2.7.11.24	Rsa027699,K04371,2.7.11.24	Rsa027700,K04371,2.7.11.24	Rsa027701,K04371,2.7.11.24	Rsa027702,K04371,2.7.11.24	Rsa028338,K04718,2.7.1.91	Rsa028339,K04718,2.7.1.91	Rsa028452,K04369,2.7.12.2	Rsa032549,K04371,2.7.11.24	Rsa039276,K05098,2.7.10.1	Rsa039277,K05098,2.7.10.1	Rsa040980,K04369,2.7.12.2	Rsa041660,K02677,2.7.11.13	Rsa041661,K02677,2.7.11.13	Rsa041663,K02677,2.7.11.13	Rsa043750,K04371,2.7.11.24	Rsa048707,K01047,3.1.1.4	Rsa048708,K01047,3.1.1.4	Rsa052969,K01047,3.1.1.4	Rsa053918,K04371,2.7.11.24	Rsa054234,K04371,2.7.11.24	Rsa055048,K04369,2.7.12.2	Rsa055186,K01047,3.1.1.4	Rsa056001,K04369,2.7.12.2	Rsa056002,K04369,2.7.12.2	Rsa058181,K02677,2.7.11.13	Rsa060198,K04369,2.7.12.2	Rsa060425,K04369,2.7.12.2	Rsa061283,K01047,3.1.1.4	Rsa061570,K01047,3.1.1.4	Rsa061616,K04369,2.7.12.2	Rsa065726,K04371,2.7.11.24	Rsa066582,K04369,2.7.12.2	Rsa066818,K04369,2.7.12.2	Rsa066819,K04371,2.7.11.24	Rsa068566,K02677,2.7.11.13	Rsa070495,K04718,2.7.1.91	Rsa070496,K04718,2.7.1.91	Rsa070898,K04369,2.7.12.2	Rsa072510,K01047,3.1.1.4	Rsa073115,K04369,2.7.12.2	Rsa073484,K04371,2.7.11.24	Rsa076738,K01047,3.1.1.4	Rsa076807,K01047,3.1.1.4
map04510	Focal adhesion	91	Rsa025995,K06269,3.1.3.16	Rsa025996,K04371,2.7.11.24	Rsa025997,K04371,2.7.11.24	Rsa025998,K04371,2.7.11.24	Rsa027633,K04371,2.7.11.24	Rsa027699,K04371,2.7.11.24	Rsa027700,K04371,2.7.11.24	Rsa027701,K04371,2.7.11.24	Rsa027702,K04371,2.7.11.24	Rsa030172,K06269,3.1.3.16	Rsa030173,K06269,3.1.3.16	Rsa030290,K01110,3.1.3.67	Rsa032549,K04371,2.7.11.24	Rsa039276,K05098,2.7.10.1	Rsa039277,K05098,2.7.10.1	Rsa041660,K02677,2.7.11.13	Rsa041661,K02677,2.7.11.13	Rsa041663,K02677,2.7.11.13	Rsa043750,K04371,2.7.11.24	Rsa044672,K06276,2.7.11.1	Rsa044879,K06269,3.1.3.16	Rsa045987,K01110,3.1.3.67	Rsa050315,K06269,3.1.3.16	Rsa050906,K06276,2.7.11.1	Rsa052841,K01110,3.1.3.67	Rsa052842,K01110,3.1.3.67	Rsa052843,K01110,3.1.3.67	Rsa053918,K04371,2.7.11.24	Rsa054234,K04371,2.7.11.24	Rsa002736,K01110,3.1.3.67	Rsa002737,K01110,3.1.3.67	Rsa002738,K01110,3.1.3.67	Rsa002739,K01110,3.1.3.67	Rsa056238,K06269,3.1.3.16	Rsa057216,K06269,3.1.3.16	Rsa057217,K06269,3.1.3.16	Rsa057218,K06269,3.1.3.16	Rsa058181,K02677,2.7.11.13	Rsa059106,K06269,3.1.3.16	Rsa061525,K06269,3.1.3.16	Rsa062426,K06276,2.7.11.1	Rsa065726,K04371,2.7.11.24	Rsa066819,K04371,2.7.11.24	Rsa066915,K03083,2.7.11.26	Rsa067273,K06269,3.1.3.16	Rsa067274,K06269,3.1.3.16	Rsa068566,K02677,2.7.11.13
map04520	Adherens junction	130	Rsa025996,K04371,2.7.11.24	Rsa025997,K04371,2.7.11.24	Rsa025998,K04371,2.7.11.24	Rsa026622,K04427,2.7.11.25	Rsa026623,K04427,2.7.11.25	Rsa027633,K04371,2.7.11.24	Rsa027699,K04371,2.7.11.24	Rsa027700,K04371,2.7.11.24	Rsa027701,K04371,2.7.11.24	Rsa027702,K04371,2.7.11.24	Rsa027760,K04427,2.7.11.25	Rsa027761,K04427,2.7.11.25	Rsa029575,K04427,2.7.11.25	Rsa029576,K04427,2.7.11.25	Rsa031242,K04427,2.7.11.25	Rsa031878,K04498,2.3.1.48	Rsa031879,K04498,2.3.1.48	Rsa032549,K04371,2.7.11.24	Rsa032750,K04498,2.3.1.48	Rsa034381,K04498,2.3.1.48	Rsa039272,K04427,2.7.11.25	Rsa039275,K04427,2.7.11.25	Rsa039809,K04427,2.7.11.25	Rsa039810,K04427,2.7.11.25	Rsa039811,K04427,2.7.11.25	Rsa042159,K04498,2.3.1.48	Rsa043750,K04371,2.7.11.24	Rsa046801,K04427,2.7.11.25	Rsa047379,K04498,2.3.1.48	Rsa047472,K04498,2.3.1.48	Rsa048688,K03097,2.7.11.1	Rsa053571,K03097,2.7.11.1	Rsa053572,K03097,2.7.11.1	Rsa053860,K04427,2.7.11.25	Rsa053861,K04427,2.7.11.25	Rsa053918,K04371,2.7.11.24	Rsa054024,K03097,2.7.11.1	Rsa054025,K03097,2.7.11.1	Rsa054026,K03097,2.7.11.1	Rsa054027,K03097,2.7.11.1	Rsa054028,K03097,2.7.11.1	Rsa054234,K04371,2.7.11.24	Rsa056602,K04427,2.7.11.25	Rsa056603,K04427,2.7.11.25	Rsa057702,K04498,2.3.1.48	Rsa058334,K04498,2.3.1.48	Rsa059789,K04498,2.3.1.48
map04530	Tight junction	201	Rsa027910,K04382,3.1.3.16	Rsa027911,K04382,3.1.3.16	Rsa027912,K04382,3.1.3.16	Rsa027913,K04382,3.1.3.16	Rsa027914,K04382,3.1.3.16	Rsa027915,K04382,3.1.3.16	Rsa027916,K04382,3.1.3.16	Rsa027917,K04382,3.1.3.16	Rsa028887,K04382,3.1.3.16	Rsa028888,K04382,3.1.3.16	Rsa030290,K01110,3.1.3.67	Rsa031055,K04424,2.7.11.25	Rsa031056,K04424,2.7.11.25	Rsa031258,K04424,2.7.11.25	Rsa031259,K04424,2.7.11.25	Rsa031578,K04424,2.7.11.25	Rsa032683,K04424,2.7.11.25	Rsa032684,K04424,2.7.11.25	Rsa032685,K04424,2.7.11.25	Rsa034262,K04424,2.7.11.25	Rsa036158,K04382,3.1.3.16	Rsa040565,K04424,2.7.11.25	Rsa041660,K02677,2.7.11.13	Rsa041661,K02677,2.7.11.13	Rsa041663,K02677,2.7.11.13	Rsa041978,K04382,3.1.3.16	Rsa044104,K04424,2.7.11.25	Rsa044578,K04424,2.7.11.25	Rsa045800,K04424,2.7.11.25	Rsa045886,K04424,2.7.11.25	Rsa045987,K01110,3.1.3.67	Rsa046101,K04424,2.7.11.25	Rsa048688,K03097,2.7.11.1	Rsa051940,K04382,3.1.3.16	Rsa051941,K04382,3.1.3.16	Rsa052841,K01110,3.1.3.67	Rsa052842,K01110,3.1.3.67	Rsa052843,K01110,3.1.3.67	Rsa053331,K04424,2.7.11.25	Rsa053332,K04424,2.7.11.25	Rsa053333,K04424,2.7.11.25	Rsa053571,K03097,2.7.11.1	Rsa053572,K03097,2.7.11.1	Rsa054024,K03097,2.7.11.1	Rsa054025,K03097,2.7.11.1	Rsa054026,K03097,2.7.11.1	Rsa054027,K03097,2.7.11.1
map04540	Gap junction	81	Rsa025996,K04371,2.7.11.24	Rsa025997,K04371,2.7.11.24	Rsa025998,K04371,2.7.11.24	Rsa027633,K04371,2.7.11.24	Rsa027699,K04371,2.7.11.24	Rsa027700,K04371,2.7.11.24	Rsa027701,K04371,2.7.11.24	Rsa027702,K04371,2.7.11.24	Rsa028452,K04369,2.7.12.2	Rsa031086,K05858,3.1.4.11	Rsa031087,K05858,3.1.4.11	Rsa031088,K05858,3.1.4.11	Rsa031089,K05858,3.1.4.11	Rsa031941,K02087,2.7.11.22	Rsa031942,K02087,2.7.11.22	Rsa032549,K04371,2.7.11.24	Rsa040335,K04464,2.7.11.24	Rsa040336,K04464,2.7.11.24	Rsa040980,K04369,2.7.12.2	Rsa041660,K02677,2.7.11.13	Rsa041661,K02677,2.7.11.13	Rsa041663,K02677,2.7.11.13	Rsa043750,K04371,2.7.11.24	Rsa053918,K04371,2.7.11.24	Rsa054234,K04371,2.7.11.24	Rsa055048,K04369,2.7.12.2	Rsa056001,K04369,2.7.12.2	Rsa056002,K04369,2.7.12.2	Rsa056356,K04464,2.7.11.24	Rsa056357,K04464,2.7.11.24	Rsa056634,K05858,3.1.4.11	Rsa056635,K05858,3.1.4.11	Rsa056636,K05858,3.1.4.11	Rsa057347,K02087,2.7.11.22	Rsa058181,K02677,2.7.11.13	Rsa060198,K04369,2.7.12.2	Rsa060425,K04369,2.7.12.2	Rsa061616,K04369,2.7.12.2	Rsa064614,K04464,2.7.11.24	Rsa064615,K04464,2.7.11.24	Rsa065726,K04371,2.7.11.24	Rsa066582,K04369,2.7.12.2	Rsa066818,K04369,2.7.12.2	Rsa066819,K04371,2.7.11.24	Rsa068566,K02677,2.7.11.13	Rsa069607,K05858,3.1.4.11	Rsa069608,K05858,3.1.4.11
map04610	Complement and coagulation cascades	1	Rsa075821,K01300,3.4.17.20
map04612	Antigen processing and presentation	22	Rsa028451,K01365,3.4.22.15	Rsa029547,K01363,3.4.22.1	Rsa030809,K01363,3.4.22.1	Rsa030810,K01363,3.4.22.1	Rsa038531,K08056,5.3.4.1	Rsa040893,K01363,3.4.22.1	Rsa050053,K01365,3.4.22.15	Rsa054211,K01363,3.4.22.1	Rsa063010,K01365,3.4.22.15	Rsa064733,K01363,3.4.22.1	Rsa064734,K01363,3.4.22.1	Rsa069343,K01363,3.4.22.1	Rsa069344,K01363,3.4.22.1	Rsa079813,K01363,3.4.22.1	Rsa005831,K01363,3.4.22.1	Rsa005832,K01363,3.4.22.1	Rsa005833,K01363,3.4.22.1	Rsa005834,K01363,3.4.22.1	Rsa005835,K01363,3.4.22.1	Rsa005836,K01363,3.4.22.1	Rsa024127,K01363,3.4.22.1	Rsa024128,K01363,3.4.22.1
map04614	Renin-angiotensin system	3	Rsa061477,K01392,3.4.24.15	Rsa063878,K01392,3.4.24.15	Rsa072274,K01392,3.4.24.15
map04620	Toll-like receptor signaling pathway	1061	Rsa025996,K04371,2.7.11.24	Rsa025997,K04371,2.7.11.24	Rsa025998,K04371,2.7.11.24	Rsa026099,K04730,2.7.11.1	Rsa026585,K04730,2.7.11.1	Rsa026622,K04427,2.7.11.25	Rsa026623,K04427,2.7.11.25	Rsa026738,K04733,2.7.11.1	Rsa026739,K04733,2.7.11.1	Rsa026912,K04733,2.7.11.1	Rsa026913,K04733,2.7.11.1	Rsa026914,K04733,2.7.11.1	Rsa027003,K04733,2.7.11.1	Rsa027004,K04733,2.7.11.1	Rsa027005,K04733,2.7.11.1	Rsa027006,K04733,2.7.11.1	Rsa027008,K04733,2.7.11.1	Rsa027123,K04733,2.7.11.1	Rsa027229,K04733,2.7.11.1	Rsa027230,K04733,2.7.11.1	Rsa027232,K04730,2.7.11.1	Rsa027233,K04730,2.7.11.1	Rsa027235,K04730,2.7.11.1	Rsa027378,K04730,2.7.11.1	Rsa027379,K04730,2.7.11.1	Rsa027499,K04730,2.7.11.1	Rsa027622,K04733,2.7.11.1	Rsa027623,K04733,2.7.11.1	Rsa027633,K04371,2.7.11.24	Rsa027699,K04371,2.7.11.24	Rsa027700,K04371,2.7.11.24	Rsa027701,K04371,2.7.11.24	Rsa027702,K04371,2.7.11.24	Rsa027722,K04733,2.7.11.1	Rsa027760,K04427,2.7.11.25	Rsa027761,K04427,2.7.11.25	Rsa027837,K04730,2.7.11.1	Rsa027838,K04730,2.7.11.1	Rsa027839,K04730,2.7.11.1	Rsa027887,K04730,2.7.11.1	Rsa027888,K04730,2.7.11.1	Rsa027943,K04733,2.7.11.1	Rsa028167,K04733,2.7.11.1	Rsa028178,K04733,2.7.11.1	Rsa028179,K04733,2.7.11.1	Rsa028180,K04733,2.7.11.1	Rsa028261,K04733,2.7.11.1
map04621	NOD-like receptor signaling pathway	74	Rsa025996,K04371,2.7.11.24	Rsa025997,K04371,2.7.11.24	Rsa025998,K04371,2.7.11.24	Rsa026622,K04427,2.7.11.25	Rsa026623,K04427,2.7.11.25	Rsa027633,K04371,2.7.11.24	Rsa027699,K04371,2.7.11.24	Rsa027700,K04371,2.7.11.24	Rsa027701,K04371,2.7.11.24	Rsa027702,K04371,2.7.11.24	Rsa027760,K04427,2.7.11.25	Rsa027761,K04427,2.7.11.25	Rsa029575,K04427,2.7.11.25	Rsa029576,K04427,2.7.11.25	Rsa031242,K04427,2.7.11.25	Rsa032549,K04371,2.7.11.24	Rsa039272,K04427,2.7.11.25	Rsa039275,K04427,2.7.11.25	Rsa039809,K04427,2.7.11.25	Rsa039810,K04427,2.7.11.25	Rsa039811,K04427,2.7.11.25	Rsa043750,K04371,2.7.11.24	Rsa046801,K04427,2.7.11.25	Rsa053860,K04427,2.7.11.25	Rsa053861,K04427,2.7.11.25	Rsa053918,K04371,2.7.11.24	Rsa054234,K04371,2.7.11.24	Rsa056602,K04427,2.7.11.25	Rsa056603,K04427,2.7.11.25	Rsa065726,K04371,2.7.11.24	Rsa066819,K04371,2.7.11.24	Rsa068281,K04427,2.7.11.25	Rsa068282,K04427,2.7.11.25	Rsa069806,K04427,2.7.11.25	Rsa069807,K04427,2.7.11.25	Rsa073484,K04371,2.7.11.24	Rsa078477,K04427,2.7.11.25	Rsa079108,K04427,2.7.11.25	Rsa079110,K04427,2.7.11.25	Rsa081955,K04371,2.7.11.24	Rsa003589,K04427,2.7.11.25	Rsa005165,K04427,2.7.11.25	Rsa005166,K04427,2.7.11.25	Rsa005167,K04427,2.7.11.25	Rsa005168,K04427,2.7.11.25	Rsa005169,K04427,2.7.11.25	Rsa005170,K04427,2.7.11.25
map04622	RIG-I-like receptor signaling pathway	59	Rsa026622,K04427,2.7.11.25	Rsa026623,K04427,2.7.11.25	Rsa027760,K04427,2.7.11.25	Rsa027761,K04427,2.7.11.25	Rsa029575,K04427,2.7.11.25	Rsa029576,K04427,2.7.11.25	Rsa031242,K04427,2.7.11.25	Rsa032765,K09578,5.2.1.8	Rsa039272,K04427,2.7.11.25	Rsa039275,K04427,2.7.11.25	Rsa039809,K04427,2.7.11.25	Rsa039810,K04427,2.7.11.25	Rsa039811,K04427,2.7.11.25	Rsa046801,K04427,2.7.11.25	Rsa052926,K09578,5.2.1.8	Rsa053860,K04427,2.7.11.25	Rsa053861,K04427,2.7.11.25	Rsa056602,K04427,2.7.11.25	Rsa056603,K04427,2.7.11.25	Rsa060351,K04416,2.7.11.25	Rsa068281,K04427,2.7.11.25	Rsa068282,K04427,2.7.11.25	Rsa069806,K04427,2.7.11.25	Rsa069807,K04427,2.7.11.25	Rsa069824,K09578,5.2.1.8	Rsa069932,K00863,2.7.1.29	Rsa069933,K00863,2.7.1.29	Rsa071439,K09578,5.2.1.8	Rsa072174,K00863,2.7.1.29	Rsa078228,K09578,5.2.1.8	Rsa078477,K04427,2.7.11.25	Rsa079108,K04427,2.7.11.25	Rsa079110,K04427,2.7.11.25	Rsa003589,K04427,2.7.11.25	Rsa005165,K04427,2.7.11.25	Rsa005166,K04427,2.7.11.25	Rsa005167,K04427,2.7.11.25	Rsa005168,K04427,2.7.11.25	Rsa005169,K04427,2.7.11.25	Rsa005170,K04427,2.7.11.25	Rsa005171,K04427,2.7.11.25	Rsa084101,K04427,2.7.11.25	Rsa006266,K09578,5.2.1.8	Rsa006267,K09578,5.2.1.8	Rsa006268,K09578,5.2.1.8	Rsa006269,K09578,5.2.1.8	Rsa010239,K04427,2.7.11.25
map04623	Cytosolic DNA-sensing pathway	63	Rsa027597,K03021,2.7.7.6	Rsa032671,K03021,2.7.7.6	Rsa034761,K03025,2.7.7.6	Rsa035004,K03018,2.7.7.6	Rsa036478,K03021,2.7.7.6	Rsa039226,K03025,2.7.7.6	Rsa040409,K03021,2.7.7.6	Rsa041801,K03025,2.7.7.6	Rsa042085,K03021,2.7.7.6	Rsa042087,K03021,2.7.7.6	Rsa042088,K03021,2.7.7.6	Rsa043241,K03025,2.7.7.6	Rsa043502,K03025,2.7.7.6	Rsa047434,K03021,2.7.7.6	Rsa052529,K03021,2.7.7.6	Rsa054109,K03021,2.7.7.6	Rsa054495,K03021,2.7.7.6	Rsa054496,K03021,2.7.7.6	Rsa054497,K03021,2.7.7.6	Rsa054498,K03021,2.7.7.6	Rsa054741,K03021,2.7.7.6	Rsa054742,K03021,2.7.7.6	Rsa001969,K03021,2.7.7.6	Rsa001970,K03021,2.7.7.6	Rsa001971,K03021,2.7.7.6	Rsa058099,K03025,2.7.7.6	Rsa059450,K03021,2.7.7.6	Rsa059478,K03025,2.7.7.6	Rsa059479,K03025,2.7.7.6	Rsa060696,K03027,2.7.7.6	Rsa062484,K03018,2.7.7.6	Rsa065066,K03021,2.7.7.6	Rsa065067,K03021,2.7.7.6	Rsa067327,K03025,2.7.7.6	Rsa070489,K03020,2.7.7.6	Rsa071704,K03027,2.7.7.6	Rsa073269,K03023,2.7.7.6	Rsa073358,K03027,2.7.7.6	Rsa074640,K03022,2.7.7.6	Rsa074856,K03026,2.7.7.6	Rsa075494,K03025,2.7.7.6	Rsa075631,K03021,2.7.7.6	Rsa076454,K03025,2.7.7.6	Rsa076907,K03026,2.7.7.6	Rsa077048,K03019,2.7.7.6	Rsa081225,K03021,2.7.7.6	Rsa083606,K03025,2.7.7.6
map04626	Plant-pathogen interaction	28	Rsa029878,K02358,3.6.5.3	Rsa031796,K02358,3.6.5.3	Rsa031797,K02358,3.6.5.3	Rsa038211,K02358,3.6.5.3	Rsa038278,K02358,3.6.5.3	Rsa039332,K02358,3.6.5.3	Rsa039333,K02358,3.6.5.3	Rsa039334,K02358,3.6.5.3	Rsa039335,K02358,3.6.5.3	Rsa047267,K02358,3.6.5.3	Rsa050701,K02358,3.6.5.3	Rsa052715,K02358,3.6.5.3	Rsa056196,K02358,3.6.5.3	Rsa056197,K02358,3.6.5.3	Rsa056198,K02358,3.6.5.3	Rsa058202,K02358,3.6.5.3	Rsa058203,K02358,3.6.5.3	Rsa058874,K02358,3.6.5.3	Rsa060329,K00864,2.7.1.30	Rsa068538,K02358,3.6.5.3	Rsa070397,K02358,3.6.5.3	Rsa074709,K00864,2.7.1.30	Rsa078789,K02358,3.6.5.3	Rsa009538,K02358,3.6.5.3	Rsa012807,K02358,3.6.5.3	Rsa012808,K02358,3.6.5.3	Rsa012809,K02358,3.6.5.3	Rsa019717,K02358,3.6.5.3
map04630	Jak-STAT signaling pathway	38	Rsa031878,K04498,2.3.1.48	Rsa031879,K04498,2.3.1.48	Rsa032750,K04498,2.3.1.48	Rsa034381,K04498,2.3.1.48	Rsa042159,K04498,2.3.1.48	Rsa047379,K04498,2.3.1.48	Rsa047472,K04498,2.3.1.48	Rsa057702,K04498,2.3.1.48	Rsa058334,K04498,2.3.1.48	Rsa059789,K04498,2.3.1.48	Rsa059790,K04498,2.3.1.48	Rsa059791,K04498,2.3.1.48	Rsa059812,K04498,2.3.1.48	Rsa061719,K04498,2.3.1.48	Rsa062242,K04498,2.3.1.48	Rsa062793,K04498,2.3.1.48	Rsa062963,K04498,2.3.1.48	Rsa062967,K04498,2.3.1.48	Rsa067080,K04498,2.3.1.48	Rsa067081,K04498,2.3.1.48	Rsa068769,K04498,2.3.1.48	Rsa068770,K04498,2.3.1.48	Rsa071459,K04498,2.3.1.48	Rsa077016,K04498,2.3.1.48	Rsa084263,K04498,2.3.1.48	Rsa084469,K04498,2.3.1.48	Rsa012996,K04498,2.3.1.48	Rsa015071,K04498,2.3.1.48	Rsa015072,K04498,2.3.1.48	Rsa017834,K04498,2.3.1.48	Rsa018487,K04498,2.3.1.48	Rsa018488,K04498,2.3.1.48	Rsa019896,K04498,2.3.1.48	Rsa019897,K04498,2.3.1.48	Rsa021216,K04498,2.3.1.48	Rsa022952,K04498,2.3.1.48	Rsa023488,K04498,2.3.1.48	Rsa023489,K04498,2.3.1.48
map04650	Natural killer cell mediated cytotoxicity	51	Rsa025996,K04371,2.7.11.24	Rsa025997,K04371,2.7.11.24	Rsa025998,K04371,2.7.11.24	Rsa027633,K04371,2.7.11.24	Rsa027699,K04371,2.7.11.24	Rsa027700,K04371,2.7.11.24	Rsa027701,K04371,2.7.11.24	Rsa027702,K04371,2.7.11.24	Rsa028452,K04369,2.7.12.2	Rsa032549,K04371,2.7.11.24	Rsa040980,K04369,2.7.12.2	Rsa041660,K02677,2.7.11.13	Rsa041661,K02677,2.7.11.13	Rsa041663,K02677,2.7.11.13	Rsa043750,K04371,2.7.11.24	Rsa053918,K04371,2.7.11.24	Rsa054234,K04371,2.7.11.24	Rsa055048,K04369,2.7.12.2	Rsa056001,K04369,2.7.12.2	Rsa056002,K04369,2.7.12.2	Rsa058181,K02677,2.7.11.13	Rsa060198,K04369,2.7.12.2	Rsa060425,K04369,2.7.12.2	Rsa061616,K04369,2.7.12.2	Rsa065726,K04371,2.7.11.24	Rsa066582,K04369,2.7.12.2	Rsa066818,K04369,2.7.12.2	Rsa066819,K04371,2.7.11.24	Rsa068566,K02677,2.7.11.13	Rsa070898,K04369,2.7.12.2	Rsa073115,K04369,2.7.12.2	Rsa073484,K04371,2.7.11.24	Rsa081955,K04371,2.7.11.24	Rsa005872,K04371,2.7.11.24	Rsa005873,K04371,2.7.11.24	Rsa008695,K04371,2.7.11.24	Rsa008696,K04371,2.7.11.24	Rsa008697,K04371,2.7.11.24	Rsa008698,K04371,2.7.11.24	Rsa008699,K04371,2.7.11.24	Rsa012013,K04371,2.7.11.24	Rsa012015,K04371,2.7.11.24	Rsa012016,K04371,2.7.11.24	Rsa012017,K04371,2.7.11.24	Rsa012762,K02677,2.7.11.13	Rsa012763,K02677,2.7.11.13	Rsa015033,K04371,2.7.11.24
map04660	T cell receptor signaling pathway	89	Rsa025996,K04371,2.7.11.24	Rsa025997,K04371,2.7.11.24	Rsa025998,K04371,2.7.11.24	Rsa026622,K04427,2.7.11.25	Rsa026623,K04427,2.7.11.25	Rsa027633,K04371,2.7.11.24	Rsa027699,K04371,2.7.11.24	Rsa027700,K04371,2.7.11.24	Rsa027701,K04371,2.7.11.24	Rsa027702,K04371,2.7.11.24	Rsa027760,K04427,2.7.11.25	Rsa027761,K04427,2.7.11.25	Rsa028452,K04369,2.7.12.2	Rsa029575,K04427,2.7.11.25	Rsa029576,K04427,2.7.11.25	Rsa031242,K04427,2.7.11.25	Rsa032549,K04371,2.7.11.24	Rsa039272,K04427,2.7.11.25	Rsa039275,K04427,2.7.11.25	Rsa039809,K04427,2.7.11.25	Rsa039810,K04427,2.7.11.25	Rsa039811,K04427,2.7.11.25	Rsa040980,K04369,2.7.12.2	Rsa043750,K04371,2.7.11.24	Rsa046801,K04427,2.7.11.25	Rsa053860,K04427,2.7.11.25	Rsa053861,K04427,2.7.11.25	Rsa053918,K04371,2.7.11.24	Rsa054234,K04371,2.7.11.24	Rsa055048,K04369,2.7.12.2	Rsa056001,K04369,2.7.12.2	Rsa056002,K04369,2.7.12.2	Rsa056602,K04427,2.7.11.25	Rsa056603,K04427,2.7.11.25	Rsa060198,K04369,2.7.12.2	Rsa060425,K04369,2.7.12.2	Rsa061616,K04369,2.7.12.2	Rsa065726,K04371,2.7.11.24	Rsa066582,K04369,2.7.12.2	Rsa066818,K04369,2.7.12.2	Rsa066819,K04371,2.7.11.24	Rsa066915,K03083,2.7.11.26	Rsa068281,K04427,2.7.11.25	Rsa068282,K04427,2.7.11.25	Rsa069806,K04427,2.7.11.25	Rsa069807,K04427,2.7.11.25	Rsa070898,K04369,2.7.12.2
map04662	B cell receptor signaling pathway	45	Rsa025996,K04371,2.7.11.24	Rsa025997,K04371,2.7.11.24	Rsa025998,K04371,2.7.11.24	Rsa027633,K04371,2.7.11.24	Rsa027699,K04371,2.7.11.24	Rsa027700,K04371,2.7.11.24	Rsa027701,K04371,2.7.11.24	Rsa027702,K04371,2.7.11.24	Rsa028452,K04369,2.7.12.2	Rsa032549,K04371,2.7.11.24	Rsa040980,K04369,2.7.12.2	Rsa043750,K04371,2.7.11.24	Rsa053918,K04371,2.7.11.24	Rsa054234,K04371,2.7.11.24	Rsa055048,K04369,2.7.12.2	Rsa056001,K04369,2.7.12.2	Rsa056002,K04369,2.7.12.2	Rsa060198,K04369,2.7.12.2	Rsa060425,K04369,2.7.12.2	Rsa061616,K04369,2.7.12.2	Rsa065726,K04371,2.7.11.24	Rsa066582,K04369,2.7.12.2	Rsa066818,K04369,2.7.12.2	Rsa066819,K04371,2.7.11.24	Rsa066915,K03083,2.7.11.26	Rsa070898,K04369,2.7.12.2	Rsa073115,K04369,2.7.12.2	Rsa073484,K04371,2.7.11.24	Rsa081955,K04371,2.7.11.24	Rsa005872,K04371,2.7.11.24	Rsa005873,K04371,2.7.11.24	Rsa008695,K04371,2.7.11.24	Rsa008696,K04371,2.7.11.24	Rsa008697,K04371,2.7.11.24	Rsa008698,K04371,2.7.11.24	Rsa008699,K04371,2.7.11.24	Rsa012013,K04371,2.7.11.24	Rsa012015,K04371,2.7.11.24	Rsa012016,K04371,2.7.11.24	Rsa012017,K04371,2.7.11.24	Rsa015033,K04371,2.7.11.24	Rsa015886,K04369,2.7.12.2	Rsa015887,K04369,2.7.12.2	Rsa016567,K04371,2.7.11.24	Rsa016928,K04371,2.7.11.24
map04664	Fc epsilon RI signaling pathway	57	Rsa025996,K04371,2.7.11.24	Rsa025997,K04371,2.7.11.24	Rsa025998,K04371,2.7.11.24	Rsa027633,K04371,2.7.11.24	Rsa027699,K04371,2.7.11.24	Rsa027700,K04371,2.7.11.24	Rsa027701,K04371,2.7.11.24	Rsa027702,K04371,2.7.11.24	Rsa028452,K04369,2.7.12.2	Rsa032549,K04371,2.7.11.24	Rsa040980,K04369,2.7.12.2	Rsa043750,K04371,2.7.11.24	Rsa048707,K01047,3.1.1.4	Rsa048708,K01047,3.1.1.4	Rsa052969,K01047,3.1.1.4	Rsa053918,K04371,2.7.11.24	Rsa054234,K04371,2.7.11.24	Rsa055048,K04369,2.7.12.2	Rsa055186,K01047,3.1.1.4	Rsa056001,K04369,2.7.12.2	Rsa056002,K04369,2.7.12.2	Rsa060198,K04369,2.7.12.2	Rsa060425,K04369,2.7.12.2	Rsa061283,K01047,3.1.1.4	Rsa061570,K01047,3.1.1.4	Rsa061616,K04369,2.7.12.2	Rsa065726,K04371,2.7.11.24	Rsa066582,K04369,2.7.12.2	Rsa066818,K04369,2.7.12.2	Rsa066819,K04371,2.7.11.24	Rsa070898,K04369,2.7.12.2	Rsa072510,K01047,3.1.1.4	Rsa073115,K04369,2.7.12.2	Rsa073484,K04371,2.7.11.24	Rsa076738,K01047,3.1.1.4	Rsa076807,K01047,3.1.1.4	Rsa077657,K01047,3.1.1.4	Rsa081955,K04371,2.7.11.24	Rsa005872,K04371,2.7.11.24	Rsa005873,K04371,2.7.11.24	Rsa007711,K01047,3.1.1.4	Rsa007712,K01047,3.1.1.4	Rsa008695,K04371,2.7.11.24	Rsa008696,K04371,2.7.11.24	Rsa008697,K04371,2.7.11.24	Rsa008698,K04371,2.7.11.24	Rsa008699,K04371,2.7.11.24
map04666	Fc gamma R-mediated phagocytosis	254	Rsa025996,K04371,2.7.11.24	Rsa025997,K04371,2.7.11.24	Rsa025998,K04371,2.7.11.24	Rsa026360,K01528,3.6.5.5	Rsa026446,K01528,3.6.5.5	Rsa026447,K01528,3.6.5.5	Rsa026448,K01528,3.6.5.5	Rsa027395,K01115,3.1.4.4	Rsa027396,K01115,3.1.4.4	Rsa027397,K01115,3.1.4.4	Rsa027633,K04371,2.7.11.24	Rsa027699,K04371,2.7.11.24	Rsa027700,K04371,2.7.11.24	Rsa027701,K04371,2.7.11.24	Rsa027702,K04371,2.7.11.24	Rsa028338,K04718,2.7.1.91	Rsa028339,K04718,2.7.1.91	Rsa029283,K00889,2.7.1.68	Rsa029284,K00889,2.7.1.68	Rsa029520,K01528,3.6.5.5	Rsa029522,K01528,3.6.5.5	Rsa029986,K01115,3.1.4.4	Rsa029987,K01115,3.1.4.4	Rsa030933,K01080,3.1.3.4	Rsa031677,K00889,2.7.1.68	Rsa031678,K00889,2.7.1.68	Rsa031679,K00889,2.7.1.68	Rsa032549,K04371,2.7.11.24	Rsa032652,K01528,3.6.5.5	Rsa032653,K01528,3.6.5.5	Rsa033416,K01528,3.6.5.5	Rsa034079,K01115,3.1.4.4	Rsa034168,K00889,2.7.1.68	Rsa034194,K00889,2.7.1.68	Rsa036472,K01080,3.1.3.4	Rsa036683,K01528,3.6.5.5	Rsa038794,K00889,2.7.1.68	Rsa040088,K00889,2.7.1.68	Rsa040129,K01115,3.1.4.4	Rsa040130,K01115,3.1.4.4	Rsa040840,K01115,3.1.4.4	Rsa041119,K00889,2.7.1.68	Rsa041172,K01528,3.6.5.5	Rsa041660,K02677,2.7.11.13	Rsa041661,K02677,2.7.11.13	Rsa041663,K02677,2.7.11.13	Rsa042121,K01115,3.1.4.4
map04670	Leukocyte transendothelial migration	7	Rsa041660,K02677,2.7.11.13	Rsa041661,K02677,2.7.11.13	Rsa041663,K02677,2.7.11.13	Rsa058181,K02677,2.7.11.13	Rsa068566,K02677,2.7.11.13	Rsa012762,K02677,2.7.11.13	Rsa012763,K02677,2.7.11.13
map04711	Circadian rhythm - fly	52	Rsa030871,K02218,2.7.11.1	Rsa030872,K02218,2.7.11.1	Rsa030873,K02218,2.7.11.1	Rsa030874,K02218,2.7.11.1	Rsa030875,K02218,2.7.11.1	Rsa030876,K02218,2.7.11.1	Rsa030877,K02218,2.7.11.1	Rsa030878,K02218,2.7.11.1	Rsa041465,K02218,2.7.11.1	Rsa041466,K02218,2.7.11.1	Rsa043114,K02218,2.7.11.1	Rsa043115,K02218,2.7.11.1	Rsa046144,K02218,2.7.11.1	Rsa048503,K02218,2.7.11.1	Rsa052839,K02218,2.7.11.1	Rsa052840,K02218,2.7.11.1	Rsa053773,K02218,2.7.11.1	Rsa053774,K02218,2.7.11.1	Rsa054378,K02218,2.7.11.1	Rsa002734,K02218,2.7.11.1	Rsa002735,K02218,2.7.11.1	Rsa057894,K02218,2.7.11.1	Rsa057895,K02218,2.7.11.1	Rsa058477,K02218,2.7.11.1	Rsa064079,K02218,2.7.11.1	Rsa065292,K02218,2.7.11.1	Rsa065293,K02218,2.7.11.1	Rsa066915,K03083,2.7.11.26	Rsa067383,K02218,2.7.11.1	Rsa069387,K02218,2.7.11.1	Rsa074637,K02218,2.7.11.1	Rsa074638,K02218,2.7.11.1	Rsa076882,K02218,2.7.11.1	Rsa077979,K02218,2.7.11.1	Rsa078072,K02218,2.7.11.1	Rsa083466,K02218,2.7.11.1	Rsa004953,K02218,2.7.11.1	Rsa083568,K02218,2.7.11.1	Rsa084499,K02218,2.7.11.1	Rsa085646,K02218,2.7.11.1	Rsa012278,K02218,2.7.11.1	Rsa012279,K02218,2.7.11.1	Rsa012280,K02218,2.7.11.1	Rsa012281,K02218,2.7.11.1	Rsa012282,K02218,2.7.11.1	Rsa013201,K02218,2.7.11.1	Rsa013202,K02218,2.7.11.1
map04712	Circadian rhythm - plant	57	Rsa026510,K00660,2.3.1.74	Rsa026511,K00660,2.3.1.74	Rsa031529,K00660,2.3.1.74	Rsa037750,K00660,2.3.1.74	Rsa040929,K00660,2.3.1.74	Rsa040930,K00660,2.3.1.74	Rsa042117,K00660,2.3.1.74	Rsa043852,K00660,2.3.1.74	Rsa044951,K00660,2.3.1.74	Rsa046480,K00660,2.3.1.74	Rsa046481,K00660,2.3.1.74	Rsa048440,K00660,2.3.1.74	Rsa048688,K03097,2.7.11.1	Rsa049242,K00660,2.3.1.74	Rsa050207,K00660,2.3.1.74	Rsa053571,K03097,2.7.11.1	Rsa053572,K03097,2.7.11.1	Rsa054024,K03097,2.7.11.1	Rsa054025,K03097,2.7.11.1	Rsa054026,K03097,2.7.11.1	Rsa054027,K03097,2.7.11.1	Rsa054028,K03097,2.7.11.1	Rsa054560,K00660,2.3.1.74	Rsa059019,K00660,2.3.1.74	Rsa061465,K00660,2.3.1.74	Rsa062274,K00660,2.3.1.74	Rsa065025,K03097,2.7.11.1	Rsa065975,K00660,2.3.1.74	Rsa065976,K00660,2.3.1.74	Rsa067552,K03097,2.7.11.1	Rsa070105,K00660,2.3.1.74	Rsa076981,K00660,2.3.1.74	Rsa079621,K00660,2.3.1.74	Rsa079834,K00660,2.3.1.74	Rsa079835,K00660,2.3.1.74	Rsa083211,K00660,2.3.1.74	Rsa003230,K00660,2.3.1.74	Rsa003231,K00660,2.3.1.74	Rsa003232,K00660,2.3.1.74	Rsa003233,K00660,2.3.1.74	Rsa003234,K00660,2.3.1.74	Rsa003235,K00660,2.3.1.74	Rsa003236,K00660,2.3.1.74	Rsa004488,K03097,2.7.11.1	Rsa004489,K03097,2.7.11.1	Rsa004490,K03097,2.7.11.1	Rsa005434,K03097,2.7.11.1
map04720	Long-term potentiation	137	Rsa025995,K06269,3.1.3.16	Rsa025996,K04371,2.7.11.24	Rsa025997,K04371,2.7.11.24	Rsa025998,K04371,2.7.11.24	Rsa027633,K04371,2.7.11.24	Rsa027699,K04371,2.7.11.24	Rsa027700,K04371,2.7.11.24	Rsa027701,K04371,2.7.11.24	Rsa027702,K04371,2.7.11.24	Rsa028452,K04369,2.7.12.2	Rsa030172,K06269,3.1.3.16	Rsa030173,K06269,3.1.3.16	Rsa030228,K04515,2.7.11.17	Rsa031086,K05858,3.1.4.11	Rsa031087,K05858,3.1.4.11	Rsa031088,K05858,3.1.4.11	Rsa031089,K05858,3.1.4.11	Rsa031878,K04498,2.3.1.48	Rsa031879,K04498,2.3.1.48	Rsa032549,K04371,2.7.11.24	Rsa032750,K04498,2.3.1.48	Rsa034381,K04498,2.3.1.48	Rsa040980,K04369,2.7.12.2	Rsa041660,K02677,2.7.11.13	Rsa041661,K02677,2.7.11.13	Rsa041663,K02677,2.7.11.13	Rsa042159,K04498,2.3.1.48	Rsa043750,K04371,2.7.11.24	Rsa044879,K06269,3.1.3.16	Rsa047379,K04498,2.3.1.48	Rsa047472,K04498,2.3.1.48	Rsa050315,K06269,3.1.3.16	Rsa053918,K04371,2.7.11.24	Rsa054234,K04371,2.7.11.24	Rsa055048,K04369,2.7.12.2	Rsa056001,K04369,2.7.12.2	Rsa056002,K04369,2.7.12.2	Rsa056238,K06269,3.1.3.16	Rsa056634,K05858,3.1.4.11	Rsa056635,K05858,3.1.4.11	Rsa056636,K05858,3.1.4.11	Rsa057216,K06269,3.1.3.16	Rsa057217,K06269,3.1.3.16	Rsa057218,K06269,3.1.3.16	Rsa057702,K04498,2.3.1.48	Rsa058181,K02677,2.7.11.13	Rsa058334,K04498,2.3.1.48
map04722	Neurotrophin signaling pathway	1219	Rsa025976,K04732,2.7.11.1	Rsa025996,K04371,2.7.11.24	Rsa025997,K04371,2.7.11.24	Rsa025998,K04371,2.7.11.24	Rsa026099,K04730,2.7.11.1	Rsa026343,K04732,2.7.11.1	Rsa026344,K04732,2.7.11.1	Rsa026585,K04730,2.7.11.1	Rsa026738,K04733,2.7.11.1	Rsa026739,K04733,2.7.11.1	Rsa026858,K06619,2.7.10.2	Rsa026859,K06619,2.7.10.2	Rsa026860,K06619,2.7.10.2	Rsa026912,K04733,2.7.11.1	Rsa026913,K04733,2.7.11.1	Rsa026914,K04733,2.7.11.1	Rsa027003,K04733,2.7.11.1	Rsa027004,K04733,2.7.11.1	Rsa027005,K04733,2.7.11.1	Rsa027006,K04733,2.7.11.1	Rsa027008,K04733,2.7.11.1	Rsa027123,K04733,2.7.11.1	Rsa027229,K04733,2.7.11.1	Rsa027230,K04733,2.7.11.1	Rsa027232,K04730,2.7.11.1	Rsa027233,K04730,2.7.11.1	Rsa027235,K04730,2.7.11.1	Rsa027378,K04730,2.7.11.1	Rsa027379,K04730,2.7.11.1	Rsa027499,K04730,2.7.11.1	Rsa027622,K04733,2.7.11.1	Rsa027623,K04733,2.7.11.1	Rsa027633,K04371,2.7.11.24	Rsa027699,K04371,2.7.11.24	Rsa027700,K04371,2.7.11.24	Rsa027701,K04371,2.7.11.24	Rsa027702,K04371,2.7.11.24	Rsa027722,K04733,2.7.11.1	Rsa027822,K04445,2.7.11.1	Rsa027823,K04445,2.7.11.1	Rsa027824,K04445,2.7.11.1	Rsa027837,K04730,2.7.11.1	Rsa027838,K04730,2.7.11.1	Rsa027839,K04730,2.7.11.1	Rsa027887,K04730,2.7.11.1	Rsa027888,K04730,2.7.11.1	Rsa027943,K04733,2.7.11.1
map04730	Long-term depression	125	Rsa025996,K04371,2.7.11.24	Rsa025997,K04371,2.7.11.24	Rsa025998,K04371,2.7.11.24	Rsa027633,K04371,2.7.11.24	Rsa027699,K04371,2.7.11.24	Rsa027700,K04371,2.7.11.24	Rsa027701,K04371,2.7.11.24	Rsa027702,K04371,2.7.11.24	Rsa027910,K04382,3.1.3.16	Rsa027911,K04382,3.1.3.16	Rsa027912,K04382,3.1.3.16	Rsa027913,K04382,3.1.3.16	Rsa027914,K04382,3.1.3.16	Rsa027915,K04382,3.1.3.16	Rsa027916,K04382,3.1.3.16	Rsa027917,K04382,3.1.3.16	Rsa028452,K04369,2.7.12.2	Rsa028887,K04382,3.1.3.16	Rsa028888,K04382,3.1.3.16	Rsa031086,K05858,3.1.4.11	Rsa031087,K05858,3.1.4.11	Rsa031088,K05858,3.1.4.11	Rsa031089,K05858,3.1.4.11	Rsa032549,K04371,2.7.11.24	Rsa036158,K04382,3.1.3.16	Rsa040980,K04369,2.7.12.2	Rsa041660,K02677,2.7.11.13	Rsa041661,K02677,2.7.11.13	Rsa041663,K02677,2.7.11.13	Rsa041978,K04382,3.1.3.16	Rsa043750,K04371,2.7.11.24	Rsa048707,K01047,3.1.1.4	Rsa048708,K01047,3.1.1.4	Rsa051940,K04382,3.1.3.16	Rsa051941,K04382,3.1.3.16	Rsa052969,K01047,3.1.1.4	Rsa053918,K04371,2.7.11.24	Rsa054234,K04371,2.7.11.24	Rsa054594,K04382,3.1.3.16	Rsa055048,K04369,2.7.12.2	Rsa055186,K01047,3.1.1.4	Rsa000518,K04382,3.1.3.16	Rsa000519,K04382,3.1.3.16	Rsa000520,K04382,3.1.3.16	Rsa056001,K04369,2.7.12.2	Rsa056002,K04369,2.7.12.2	Rsa056318,K04382,3.1.3.16
map04740	Olfactory transduction	11	Rsa030228,K04515,2.7.11.17	Rsa068870,K04515,2.7.11.17	Rsa070942,K07376,2.7.11.12	Rsa074233,K04515,2.7.11.17	Rsa082752,K04515,2.7.11.17	Rsa005741,K04515,2.7.11.17	Rsa005742,K04515,2.7.11.17	Rsa005743,K04515,2.7.11.17	Rsa005744,K04515,2.7.11.17	Rsa005745,K04515,2.7.11.17	Rsa010847,K04515,2.7.11.17
map04810	Regulation of actin cytoskeleton	133	Rsa025995,K06269,3.1.3.16	Rsa025996,K04371,2.7.11.24	Rsa025997,K04371,2.7.11.24	Rsa025998,K04371,2.7.11.24	Rsa027633,K04371,2.7.11.24	Rsa027699,K04371,2.7.11.24	Rsa027700,K04371,2.7.11.24	Rsa027701,K04371,2.7.11.24	Rsa027702,K04371,2.7.11.24	Rsa028452,K04369,2.7.12.2	Rsa029283,K00889,2.7.1.68	Rsa029284,K00889,2.7.1.68	Rsa030172,K06269,3.1.3.16	Rsa030173,K06269,3.1.3.16	Rsa031677,K00889,2.7.1.68	Rsa031678,K00889,2.7.1.68	Rsa031679,K00889,2.7.1.68	Rsa032549,K04371,2.7.11.24	Rsa034168,K00889,2.7.1.68	Rsa034194,K00889,2.7.1.68	Rsa038794,K00889,2.7.1.68	Rsa040088,K00889,2.7.1.68	Rsa040980,K04369,2.7.12.2	Rsa041119,K00889,2.7.1.68	Rsa043750,K04371,2.7.11.24	Rsa044068,K00889,2.7.1.68	Rsa044879,K06269,3.1.3.16	Rsa046910,K00889,2.7.1.68	Rsa046911,K00889,2.7.1.68	Rsa050315,K06269,3.1.3.16	Rsa052878,K00889,2.7.1.68	Rsa053918,K04371,2.7.11.24	Rsa054234,K04371,2.7.11.24	Rsa054828,K00889,2.7.1.68	Rsa055048,K04369,2.7.12.2	Rsa055470,K00889,2.7.1.68	Rsa056001,K04369,2.7.12.2	Rsa056002,K04369,2.7.12.2	Rsa056238,K06269,3.1.3.16	Rsa056943,K00889,2.7.1.68	Rsa057216,K06269,3.1.3.16	Rsa057217,K06269,3.1.3.16	Rsa057218,K06269,3.1.3.16	Rsa059106,K06269,3.1.3.16	Rsa059851,K00889,2.7.1.68	Rsa060006,K00889,2.7.1.68	Rsa060198,K04369,2.7.12.2
map04910	Insulin signaling pathway	204	Rsa025995,K06269,3.1.3.16	Rsa025996,K04371,2.7.11.24	Rsa025997,K04371,2.7.11.24	Rsa025998,K04371,2.7.11.24	Rsa027633,K04371,2.7.11.24	Rsa027699,K04371,2.7.11.24	Rsa027700,K04371,2.7.11.24	Rsa027701,K04371,2.7.11.24	Rsa027702,K04371,2.7.11.24	Rsa027762,K03841,3.1.3.11	Rsa027763,K03841,3.1.3.11	Rsa027764,K03841,3.1.3.11	Rsa028007,K00844,2.7.1.1	Rsa028008,K00844,2.7.1.1	Rsa028452,K04369,2.7.12.2	Rsa029512,K00688,2.4.1.1	Rsa030172,K06269,3.1.3.16	Rsa030173,K06269,3.1.3.16	Rsa032549,K04371,2.7.11.24	Rsa032827,K07188,3.1.1.79	Rsa039486,K03841,3.1.3.11	Rsa039487,K03841,3.1.3.11	Rsa039488,K03841,3.1.3.11	Rsa039489,K03841,3.1.3.11	Rsa039490,K03841,3.1.3.11	Rsa040349,K00688,2.4.1.1	Rsa040351,K00688,2.4.1.1	Rsa040352,K00688,2.4.1.1	Rsa040353,K00688,2.4.1.1	Rsa040354,K00688,2.4.1.1	Rsa040798,K07188,3.1.1.79	Rsa040799,K07188,3.1.1.79	Rsa040800,K07188,3.1.1.79	Rsa040980,K04369,2.7.12.2	Rsa041256,K00844,2.7.1.1	Rsa041257,K00844,2.7.1.1	Rsa041258,K00844,2.7.1.1	Rsa041299,K00693,2.4.1.11	Rsa041368,K00688,2.4.1.1	Rsa042672,K03841,3.1.3.11	Rsa043093,K07188,3.1.1.79	Rsa043094,K07188,3.1.1.79	Rsa043750,K04371,2.7.11.24	Rsa043965,K03841,3.1.3.11	Rsa043967,K03841,3.1.3.11	Rsa044672,K06276,2.7.11.1	Rsa044879,K06269,3.1.3.16
map04912	GnRH signaling pathway	158	Rsa025996,K04371,2.7.11.24	Rsa025997,K04371,2.7.11.24	Rsa025998,K04371,2.7.11.24	Rsa027395,K01115,3.1.4.4	Rsa027396,K01115,3.1.4.4	Rsa027397,K01115,3.1.4.4	Rsa027633,K04371,2.7.11.24	Rsa027699,K04371,2.7.11.24	Rsa027700,K04371,2.7.11.24	Rsa027701,K04371,2.7.11.24	Rsa027702,K04371,2.7.11.24	Rsa028452,K04369,2.7.12.2	Rsa029986,K01115,3.1.4.4	Rsa029987,K01115,3.1.4.4	Rsa030228,K04515,2.7.11.17	Rsa031086,K05858,3.1.4.11	Rsa031087,K05858,3.1.4.11	Rsa031088,K05858,3.1.4.11	Rsa031089,K05858,3.1.4.11	Rsa032549,K04371,2.7.11.24	Rsa034079,K01115,3.1.4.4	Rsa040129,K01115,3.1.4.4	Rsa040130,K01115,3.1.4.4	Rsa040335,K04464,2.7.11.24	Rsa040336,K04464,2.7.11.24	Rsa040840,K01115,3.1.4.4	Rsa040980,K04369,2.7.12.2	Rsa042121,K01115,3.1.4.4	Rsa042962,K04421,2.7.11.25	Rsa042963,K04428,2.7.11.25	Rsa043750,K04371,2.7.11.24	Rsa045898,K01115,3.1.4.4	Rsa045899,K01115,3.1.4.4	Rsa048707,K01047,3.1.1.4	Rsa048708,K01047,3.1.1.4	Rsa052215,K01115,3.1.4.4	Rsa052969,K01047,3.1.1.4	Rsa053918,K04371,2.7.11.24	Rsa054234,K04371,2.7.11.24	Rsa054679,K04428,2.7.11.25	Rsa055048,K04369,2.7.12.2	Rsa055186,K01047,3.1.1.4	Rsa001202,K01115,3.1.4.4	Rsa001203,K01115,3.1.4.4	Rsa001204,K01115,3.1.4.4	Rsa001205,K01115,3.1.4.4	Rsa001206,K01115,3.1.4.4
map04914	Progesterone-mediated oocyte maturation	50	Rsa025996,K04371,2.7.11.24	Rsa025997,K04371,2.7.11.24	Rsa025998,K04371,2.7.11.24	Rsa027633,K04371,2.7.11.24	Rsa027699,K04371,2.7.11.24	Rsa027700,K04371,2.7.11.24	Rsa027701,K04371,2.7.11.24	Rsa027702,K04371,2.7.11.24	Rsa031941,K02087,2.7.11.22	Rsa031942,K02087,2.7.11.22	Rsa032549,K04371,2.7.11.24	Rsa041934,K02178,2.7.11.1	Rsa041935,K02178,2.7.11.1	Rsa041937,K02178,2.7.11.1	Rsa043750,K04371,2.7.11.24	Rsa049590,K02178,2.7.11.1	Rsa053918,K04371,2.7.11.24	Rsa054234,K04371,2.7.11.24	Rsa057347,K02087,2.7.11.22	Rsa058060,K02178,2.7.11.1	Rsa058768,K02178,2.7.11.1	Rsa060397,K02178,2.7.11.1	Rsa065726,K04371,2.7.11.24	Rsa066819,K04371,2.7.11.24	Rsa070550,K02087,2.7.11.22	Rsa070551,K02087,2.7.11.22	Rsa073484,K04371,2.7.11.24	Rsa081955,K04371,2.7.11.24	Rsa082395,K02087,2.7.11.22	Rsa005872,K04371,2.7.11.24	Rsa005873,K04371,2.7.11.24	Rsa008695,K04371,2.7.11.24	Rsa008696,K04371,2.7.11.24	Rsa008697,K04371,2.7.11.24	Rsa008698,K04371,2.7.11.24	Rsa008699,K04371,2.7.11.24	Rsa011464,K02087,2.7.11.22	Rsa011465,K02087,2.7.11.22	Rsa012013,K04371,2.7.11.24	Rsa012015,K04371,2.7.11.24	Rsa012016,K04371,2.7.11.24	Rsa012017,K04371,2.7.11.24	Rsa012542,K02178,2.7.11.1	Rsa012543,K02178,2.7.11.1	Rsa013599,K02178,2.7.11.1	Rsa014085,K02178,2.7.11.1	Rsa015033,K04371,2.7.11.24
map04916	Melanogenesis	113	Rsa025996,K04371,2.7.11.24	Rsa025997,K04371,2.7.11.24	Rsa025998,K04371,2.7.11.24	Rsa027633,K04371,2.7.11.24	Rsa027699,K04371,2.7.11.24	Rsa027700,K04371,2.7.11.24	Rsa027701,K04371,2.7.11.24	Rsa027702,K04371,2.7.11.24	Rsa028452,K04369,2.7.12.2	Rsa030228,K04515,2.7.11.17	Rsa031086,K05858,3.1.4.11	Rsa031087,K05858,3.1.4.11	Rsa031088,K05858,3.1.4.11	Rsa031089,K05858,3.1.4.11	Rsa031878,K04498,2.3.1.48	Rsa031879,K04498,2.3.1.48	Rsa032549,K04371,2.7.11.24	Rsa032750,K04498,2.3.1.48	Rsa034381,K04498,2.3.1.48	Rsa040980,K04369,2.7.12.2	Rsa041660,K02677,2.7.11.13	Rsa041661,K02677,2.7.11.13	Rsa041663,K02677,2.7.11.13	Rsa042159,K04498,2.3.1.48	Rsa043750,K04371,2.7.11.24	Rsa047379,K04498,2.3.1.48	Rsa047472,K04498,2.3.1.48	Rsa053918,K04371,2.7.11.24	Rsa054234,K04371,2.7.11.24	Rsa055048,K04369,2.7.12.2	Rsa056001,K04369,2.7.12.2	Rsa056002,K04369,2.7.12.2	Rsa056634,K05858,3.1.4.11	Rsa056635,K05858,3.1.4.11	Rsa056636,K05858,3.1.4.11	Rsa057702,K04498,2.3.1.48	Rsa058181,K02677,2.7.11.13	Rsa058334,K04498,2.3.1.48	Rsa059789,K04498,2.3.1.48	Rsa059790,K04498,2.3.1.48	Rsa059791,K04498,2.3.1.48	Rsa059812,K04498,2.3.1.48	Rsa060198,K04369,2.7.12.2	Rsa060425,K04369,2.7.12.2	Rsa061616,K04369,2.7.12.2	Rsa061719,K04498,2.3.1.48	Rsa062242,K04498,2.3.1.48
map04920	Adipocytokine signaling pathway	91	Rsa028187,K07359,2.7.11.17	Rsa028188,K07359,2.7.11.17	Rsa028304,K01897,6.2.1.3	Rsa031309,K01897,6.2.1.3	Rsa031310,K01897,6.2.1.3	Rsa031991,K01897,6.2.1.3	Rsa037019,K08765,2.3.1.21	Rsa037283,K01897,6.2.1.3	Rsa039203,K01897,6.2.1.3	Rsa042454,K01897,6.2.1.3	Rsa043917,K01897,6.2.1.3	Rsa044125,K01897,6.2.1.3	Rsa044126,K01897,6.2.1.3	Rsa044127,K01897,6.2.1.3	Rsa044730,K01897,6.2.1.3	Rsa044831,K01897,6.2.1.3	Rsa044832,K01897,6.2.1.3	Rsa045132,K01897,6.2.1.3	Rsa046632,K01897,6.2.1.3	Rsa046633,K01897,6.2.1.3	Rsa046913,K01897,6.2.1.3	Rsa047001,K01897,6.2.1.3	Rsa047002,K01897,6.2.1.3	Rsa047089,K07198,2.7.11.11	Rsa050004,K07198,2.7.11.11	Rsa051980,K01897,6.2.1.3	Rsa051981,K01897,6.2.1.3	Rsa053504,K07359,2.7.11.17	Rsa053505,K07359,2.7.11.17	Rsa053506,K07359,2.7.11.17	Rsa055386,K01897,6.2.1.3	Rsa055402,K01897,6.2.1.3	Rsa055954,K01897,6.2.1.3	Rsa056934,K01897,6.2.1.3	Rsa056935,K01897,6.2.1.3	Rsa058045,K07198,2.7.11.11	Rsa063396,K07359,2.7.11.17	Rsa064183,K01897,6.2.1.3	Rsa064250,K07198,2.7.11.11	Rsa065102,K01897,6.2.1.3	Rsa065472,K07198,2.7.11.11	Rsa065473,K07198,2.7.11.11	Rsa065614,K01897,6.2.1.3	Rsa067338,K01897,6.2.1.3	Rsa067741,K07198,2.7.11.11	Rsa067742,K07198,2.7.11.11	Rsa067743,K07198,2.7.11.11
map04930	Type II diabetes mellitus	138	Rsa025996,K04371,2.7.11.24	Rsa025997,K04371,2.7.11.24	Rsa025998,K04371,2.7.11.24	Rsa027633,K04371,2.7.11.24	Rsa027699,K04371,2.7.11.24	Rsa027700,K04371,2.7.11.24	Rsa027701,K04371,2.7.11.24	Rsa027702,K04371,2.7.11.24	Rsa028007,K00844,2.7.1.1	Rsa028008,K00844,2.7.1.1	Rsa028915,K00873,2.7.1.40	Rsa028916,K00873,2.7.1.40	Rsa028917,K00873,2.7.1.40	Rsa029734,K00873,2.7.1.40	Rsa029735,K00873,2.7.1.40	Rsa031000,K00873,2.7.1.40	Rsa031001,K00873,2.7.1.40	Rsa032549,K04371,2.7.11.24	Rsa033181,K00873,2.7.1.40	Rsa034584,K00873,2.7.1.40	Rsa038834,K00873,2.7.1.40	Rsa038908,K00873,2.7.1.40	Rsa041256,K00844,2.7.1.1	Rsa041257,K00844,2.7.1.1	Rsa041258,K00844,2.7.1.1	Rsa043750,K04371,2.7.11.24	Rsa044035,K00873,2.7.1.40	Rsa046340,K00844,2.7.1.1	Rsa049190,K00873,2.7.1.40	Rsa051221,K00873,2.7.1.40	Rsa052582,K00873,2.7.1.40	Rsa052896,K00873,2.7.1.40	Rsa052897,K00873,2.7.1.40	Rsa052898,K00873,2.7.1.40	Rsa053429,K00873,2.7.1.40	Rsa053918,K04371,2.7.11.24	Rsa054234,K04371,2.7.11.24	Rsa055194,K00844,2.7.1.1	Rsa055195,K00844,2.7.1.1	Rsa056282,K00873,2.7.1.40	Rsa056283,K00873,2.7.1.40	Rsa056284,K00873,2.7.1.40	Rsa057760,K00873,2.7.1.40	Rsa057761,K00873,2.7.1.40	Rsa058454,K00873,2.7.1.40	Rsa058456,K00873,2.7.1.40	Rsa058516,K00873,2.7.1.40
map04940	Type I diabetes mellitus	13	Rsa026624,K01580,4.1.1.15	Rsa026625,K01580,4.1.1.15	Rsa053319,K01580,4.1.1.15	Rsa053320,K01580,4.1.1.15	Rsa059890,K01580,4.1.1.15	Rsa066047,K01580,4.1.1.15	Rsa066048,K01580,4.1.1.15	Rsa072613,K01580,4.1.1.15	Rsa072614,K01580,4.1.1.15	Rsa003905,K01580,4.1.1.15	Rsa003907,K01580,4.1.1.15	Rsa003908,K01580,4.1.1.15	Rsa015180,K01580,4.1.1.15
map04960	Aldosterone-regulated sodium reabsorption	46	Rsa025996,K04371,2.7.11.24	Rsa025997,K04371,2.7.11.24	Rsa025998,K04371,2.7.11.24	Rsa027633,K04371,2.7.11.24	Rsa027699,K04371,2.7.11.24	Rsa027700,K04371,2.7.11.24	Rsa027701,K04371,2.7.11.24	Rsa027702,K04371,2.7.11.24	Rsa032549,K04371,2.7.11.24	Rsa041660,K02677,2.7.11.13	Rsa041661,K02677,2.7.11.13	Rsa041663,K02677,2.7.11.13	Rsa043388,K00071,1.1.1.146	Rsa043750,K04371,2.7.11.24	Rsa044672,K06276,2.7.11.1	Rsa050906,K06276,2.7.11.1	Rsa053918,K04371,2.7.11.24	Rsa054234,K04371,2.7.11.24	Rsa058181,K02677,2.7.11.13	Rsa062426,K06276,2.7.11.1	Rsa065726,K04371,2.7.11.24	Rsa066819,K04371,2.7.11.24	Rsa068566,K02677,2.7.11.13	Rsa073484,K04371,2.7.11.24	Rsa081955,K04371,2.7.11.24	Rsa085129,K06276,2.7.11.1	Rsa085994,K06276,2.7.11.1	Rsa005872,K04371,2.7.11.24	Rsa005873,K04371,2.7.11.24	Rsa008695,K04371,2.7.11.24	Rsa008696,K04371,2.7.11.24	Rsa008697,K04371,2.7.11.24	Rsa008698,K04371,2.7.11.24	Rsa008699,K04371,2.7.11.24	Rsa012013,K04371,2.7.11.24	Rsa012015,K04371,2.7.11.24	Rsa012016,K04371,2.7.11.24	Rsa012017,K04371,2.7.11.24	Rsa012762,K02677,2.7.11.13	Rsa012763,K02677,2.7.11.13	Rsa015033,K04371,2.7.11.24	Rsa015852,K06276,2.7.11.1	Rsa015853,K06276,2.7.11.1	Rsa015854,K06276,2.7.11.1	Rsa016567,K04371,2.7.11.24	Rsa016928,K04371,2.7.11.24
map04962	Vasopressin-regulated water reabsorption	14	Rsa035211,K06027,3.6.4.6	Rsa036241,K06027,3.6.4.6	Rsa036595,K06027,3.6.4.6	Rsa063346,K06027,3.6.4.6	Rsa069221,K06027,3.6.4.6	Rsa070798,K06027,3.6.4.6	Rsa073474,K06027,3.6.4.6	Rsa076317,K06027,3.6.4.6	Rsa077864,K06027,3.6.4.6	Rsa004258,K06027,3.6.4.6	Rsa004259,K06027,3.6.4.6	Rsa017410,K06027,3.6.4.6	Rsa023528,K06027,3.6.4.6	Rsa023529,K06027,3.6.4.6
map05010	Alzheimer's disease	358	Rsa025996,K04371,2.7.11.24	Rsa025997,K04371,2.7.11.24	Rsa025998,K04371,2.7.11.24	Rsa026513,K02136,3.6.3.14	Rsa026515,K02136,3.6.3.14	Rsa026516,K02136,3.6.3.14	Rsa027444,K02133,3.6.3.14	Rsa027445,K02133,3.6.3.14	Rsa027446,K02133,3.6.3.14	Rsa027633,K04371,2.7.11.24	Rsa027699,K04371,2.7.11.24	Rsa027700,K04371,2.7.11.24	Rsa027701,K04371,2.7.11.24	Rsa027702,K04371,2.7.11.24	Rsa027826,K00235,1.3.5.1	Rsa027827,K00235,1.3.5.1	Rsa027828,K00235,1.3.5.1	Rsa028131,K02265,1.9.3.1	Rsa028132,K02265,1.9.3.1	Rsa028133,K02265,1.9.3.1	Rsa028134,K02265,1.9.3.1	Rsa028135,K02265,1.9.3.1	Rsa028136,K02265,1.9.3.1	Rsa028137,K02265,1.9.3.1	Rsa028138,K02265,1.9.3.1	Rsa028258,K02138,3.6.3.14	Rsa028259,K02138,3.6.3.14	Rsa028260,K02138,3.6.3.14	Rsa028908,K01408,3.4.24.56	Rsa028910,K01408,3.4.24.56	Rsa028911,K01408,3.4.24.56	Rsa028912,K01408,3.4.24.56	Rsa028913,K01408,3.4.24.56	Rsa030593,K02267,1.9.3.1	Rsa030594,K02267,1.9.3.1	Rsa030957,K00134,1.2.1.12	Rsa031086,K05858,3.1.4.11	Rsa031087,K05858,3.1.4.11	Rsa031088,K05858,3.1.4.11	Rsa031089,K05858,3.1.4.11	Rsa031886,K02137,3.6.3.14	Rsa031887,K02137,3.6.3.14	Rsa031888,K02137,3.6.3.14	Rsa031889,K02137,3.6.3.14	Rsa032522,K02267,1.9.3.1	Rsa032549,K04371,2.7.11.24	Rsa034353,K02133,3.6.3.14
map05012	Parkinson's disease	282	Rsa026513,K02136,3.6.3.14	Rsa026515,K02136,3.6.3.14	Rsa026516,K02136,3.6.3.14	Rsa027291,K05864,5.2.1.8	Rsa027292,K05864,5.2.1.8	Rsa027444,K02133,3.6.3.14	Rsa027445,K02133,3.6.3.14	Rsa027446,K02133,3.6.3.14	Rsa027826,K00235,1.3.5.1	Rsa027827,K00235,1.3.5.1	Rsa027828,K00235,1.3.5.1	Rsa028131,K02265,1.9.3.1	Rsa028132,K02265,1.9.3.1	Rsa028133,K02265,1.9.3.1	Rsa028134,K02265,1.9.3.1	Rsa028135,K02265,1.9.3.1	Rsa028136,K02265,1.9.3.1	Rsa028137,K02265,1.9.3.1	Rsa028138,K02265,1.9.3.1	Rsa028258,K02138,3.6.3.14	Rsa028259,K02138,3.6.3.14	Rsa028260,K02138,3.6.3.14	Rsa030593,K02267,1.9.3.1	Rsa030594,K02267,1.9.3.1	Rsa031164,K10575,6.3.2.19	Rsa031886,K02137,3.6.3.14	Rsa031887,K02137,3.6.3.14	Rsa031888,K02137,3.6.3.14	Rsa031889,K02137,3.6.3.14	Rsa032207,K03178,6.3.2.19	Rsa032208,K03178,6.3.2.19	Rsa032522,K02267,1.9.3.1	Rsa034353,K02133,3.6.3.14	Rsa034574,K02267,1.9.3.1	Rsa035373,K10575,6.3.2.19	Rsa035472,K00411,1.10.2.2	Rsa035666,K02133,3.6.3.14	Rsa035968,K00411,1.10.2.2	Rsa036088,K04554,6.3.2.19	Rsa036202,K00413,1.10.2.2	Rsa036503,K00417,1.10.2.2	Rsa036531,K00234,1.3.5.1	Rsa036873,K02265,1.9.3.1	Rsa037098,K02265,1.9.3.1	Rsa037110,K02133,3.6.3.14	Rsa037422,K00413,1.10.2.2	Rsa037571,K02133,3.6.3.14
map05014	Amyotrophic lateral sclerosis (ALS)	64	Rsa031286,K04565,1.15.1.1	Rsa031287,K04565,1.15.1.1	Rsa036743,K04426,2.7.11.25	Rsa037288,K03781,1.11.1.6	Rsa039535,K03781,1.11.1.6	Rsa039536,K03781,1.11.1.6	Rsa039538,K03781,1.11.1.6	Rsa039539,K03781,1.11.1.6	Rsa039540,K03781,1.11.1.6	Rsa044568,K03781,1.11.1.6	Rsa044569,K03781,1.11.1.6	Rsa046522,K04565,1.15.1.1	Rsa047367,K04565,1.15.1.1	Rsa047368,K04565,1.15.1.1	Rsa047823,K03781,1.11.1.6	Rsa051984,K03781,1.11.1.6	Rsa051985,K03781,1.11.1.6	Rsa052137,K04426,2.7.11.25	Rsa052138,K04426,2.7.11.25	Rsa054387,K04565,1.15.1.1	Rsa054996,K03781,1.11.1.6	Rsa000652,K03781,1.11.1.6	Rsa000653,K03781,1.11.1.6	Rsa000654,K03781,1.11.1.6	Rsa001022,K04426,2.7.11.25	Rsa001023,K04426,2.7.11.25	Rsa058152,K04426,2.7.11.25	Rsa064556,K04565,1.15.1.1	Rsa064557,K04565,1.15.1.1	Rsa064558,K04565,1.15.1.1	Rsa064713,K03781,1.11.1.6	Rsa064714,K03781,1.11.1.6	Rsa064715,K03781,1.11.1.6	Rsa065582,K04426,2.7.11.25	Rsa065683,K04565,1.15.1.1	Rsa077431,K04426,2.7.11.25	Rsa078925,K03781,1.11.1.6	Rsa078927,K03781,1.11.1.6	Rsa079722,K03781,1.11.1.6	Rsa080335,K04565,1.15.1.1	Rsa080690,K04565,1.15.1.1	Rsa081718,K04426,2.7.11.25	Rsa083060,K04426,2.7.11.25	Rsa084453,K04565,1.15.1.1	Rsa007361,K03781,1.11.1.6	Rsa009476,K04426,2.7.11.25	Rsa009477,K04426,2.7.11.25
map05016	Huntington's disease	357	Rsa026513,K02136,3.6.3.14	Rsa026515,K02136,3.6.3.14	Rsa026516,K02136,3.6.3.14	Rsa027291,K05864,5.2.1.8	Rsa027292,K05864,5.2.1.8	Rsa027444,K02133,3.6.3.14	Rsa027445,K02133,3.6.3.14	Rsa027446,K02133,3.6.3.14	Rsa027826,K00235,1.3.5.1	Rsa027827,K00235,1.3.5.1	Rsa027828,K00235,1.3.5.1	Rsa028131,K02265,1.9.3.1	Rsa028132,K02265,1.9.3.1	Rsa028133,K02265,1.9.3.1	Rsa028134,K02265,1.9.3.1	Rsa028135,K02265,1.9.3.1	Rsa028136,K02265,1.9.3.1	Rsa028137,K02265,1.9.3.1	Rsa028138,K02265,1.9.3.1	Rsa028258,K02138,3.6.3.14	Rsa028259,K02138,3.6.3.14	Rsa028260,K02138,3.6.3.14	Rsa030593,K02267,1.9.3.1	Rsa030594,K02267,1.9.3.1	Rsa031086,K05858,3.1.4.11	Rsa031087,K05858,3.1.4.11	Rsa031088,K05858,3.1.4.11	Rsa031089,K05858,3.1.4.11	Rsa031286,K04565,1.15.1.1	Rsa031287,K04565,1.15.1.1	Rsa031878,K04498,2.3.1.48	Rsa031879,K04498,2.3.1.48	Rsa031886,K02137,3.6.3.14	Rsa031887,K02137,3.6.3.14	Rsa031888,K02137,3.6.3.14	Rsa031889,K02137,3.6.3.14	Rsa032522,K02267,1.9.3.1	Rsa032750,K04498,2.3.1.48	Rsa034353,K02133,3.6.3.14	Rsa034381,K04498,2.3.1.48	Rsa034574,K02267,1.9.3.1	Rsa035472,K00411,1.10.2.2	Rsa035666,K02133,3.6.3.14	Rsa035968,K00411,1.10.2.2	Rsa036202,K00413,1.10.2.2	Rsa036503,K00417,1.10.2.2	Rsa036531,K00234,1.3.5.1
map05020	Prion diseases	65	Rsa025996,K04371,2.7.11.24	Rsa025997,K04371,2.7.11.24	Rsa025998,K04371,2.7.11.24	Rsa027633,K04371,2.7.11.24	Rsa027699,K04371,2.7.11.24	Rsa027700,K04371,2.7.11.24	Rsa027701,K04371,2.7.11.24	Rsa027702,K04371,2.7.11.24	Rsa028452,K04369,2.7.12.2	Rsa031286,K04565,1.15.1.1	Rsa031287,K04565,1.15.1.1	Rsa032549,K04371,2.7.11.24	Rsa040980,K04369,2.7.12.2	Rsa043750,K04371,2.7.11.24	Rsa046522,K04565,1.15.1.1	Rsa047367,K04565,1.15.1.1	Rsa047368,K04565,1.15.1.1	Rsa053918,K04371,2.7.11.24	Rsa054234,K04371,2.7.11.24	Rsa054387,K04565,1.15.1.1	Rsa055048,K04369,2.7.12.2	Rsa056001,K04369,2.7.12.2	Rsa056002,K04369,2.7.12.2	Rsa060198,K04369,2.7.12.2	Rsa060425,K04369,2.7.12.2	Rsa061616,K04369,2.7.12.2	Rsa064556,K04565,1.15.1.1	Rsa064557,K04565,1.15.1.1	Rsa064558,K04565,1.15.1.1	Rsa065683,K04565,1.15.1.1	Rsa065726,K04371,2.7.11.24	Rsa066582,K04369,2.7.12.2	Rsa066818,K04369,2.7.12.2	Rsa066819,K04371,2.7.11.24	Rsa070898,K04369,2.7.12.2	Rsa073115,K04369,2.7.12.2	Rsa073484,K04371,2.7.11.24	Rsa080335,K04565,1.15.1.1	Rsa080690,K04565,1.15.1.1	Rsa081955,K04371,2.7.11.24	Rsa084453,K04565,1.15.1.1	Rsa005872,K04371,2.7.11.24	Rsa005873,K04371,2.7.11.24	Rsa008695,K04371,2.7.11.24	Rsa008696,K04371,2.7.11.24	Rsa008697,K04371,2.7.11.24	Rsa008698,K04371,2.7.11.24
map05110	Vibrio cholerae infection	674	Rsa026080,K02152,3.6.3.14	Rsa026081,K02152,3.6.3.14	Rsa026082,K02152,3.6.3.14	Rsa026294,K02152,3.6.3.14	Rsa026295,K02152,3.6.3.14	Rsa026354,K02152,3.6.3.14	Rsa026362,K02148,3.6.3.14	Rsa026391,K02145,3.6.3.14	Rsa026484,K02144,3.6.3.14	Rsa026621,K02152,3.6.3.14	Rsa027016,K02152,3.6.3.14	Rsa027017,K02152,3.6.3.14	Rsa027018,K02152,3.6.3.14	Rsa027019,K02152,3.6.3.14	Rsa027020,K02152,3.6.3.14	Rsa027021,K02152,3.6.3.14	Rsa027527,K02152,3.6.3.14	Rsa027528,K02152,3.6.3.14	Rsa027529,K02152,3.6.3.14	Rsa027530,K02152,3.6.3.14	Rsa027531,K02152,3.6.3.14	Rsa027561,K02152,3.6.3.14	Rsa028080,K02152,3.6.3.14	Rsa028128,K02152,3.6.3.14	Rsa028598,K02152,3.6.3.14	Rsa028599,K02152,3.6.3.14	Rsa028640,K02147,3.6.3.14	Rsa028641,K02147,3.6.3.14	Rsa028642,K02147,3.6.3.14	Rsa028643,K02147,3.6.3.14	Rsa028761,K02146,3.6.3.14	Rsa028762,K02146,3.6.3.14	Rsa028763,K02146,3.6.3.14	Rsa028941,K02149,3.6.3.14	Rsa028942,K02149,3.6.3.14	Rsa028943,K02149,3.6.3.14	Rsa028944,K02149,3.6.3.14	Rsa028945,K02149,3.6.3.14	Rsa029077,K02152,3.6.3.14	Rsa029122,K02152,3.6.3.14	Rsa029435,K02152,3.6.3.14	Rsa029436,K02152,3.6.3.14	Rsa029441,K02155,3.6.3.14	Rsa029442,K02155,3.6.3.14	Rsa029531,K02152,3.6.3.14	Rsa029537,K02152,3.6.3.14	Rsa029545,K02152,3.6.3.14
map05120	Epithelial cell signaling in Helicobacter pylori infection	667	Rsa026080,K02152,3.6.3.14	Rsa026081,K02152,3.6.3.14	Rsa026082,K02152,3.6.3.14	Rsa026294,K02152,3.6.3.14	Rsa026295,K02152,3.6.3.14	Rsa026354,K02152,3.6.3.14	Rsa026362,K02148,3.6.3.14	Rsa026391,K02145,3.6.3.14	Rsa026484,K02144,3.6.3.14	Rsa026621,K02152,3.6.3.14	Rsa027016,K02152,3.6.3.14	Rsa027017,K02152,3.6.3.14	Rsa027018,K02152,3.6.3.14	Rsa027019,K02152,3.6.3.14	Rsa027020,K02152,3.6.3.14	Rsa027021,K02152,3.6.3.14	Rsa027527,K02152,3.6.3.14	Rsa027528,K02152,3.6.3.14	Rsa027529,K02152,3.6.3.14	Rsa027530,K02152,3.6.3.14	Rsa027531,K02152,3.6.3.14	Rsa027561,K02152,3.6.3.14	Rsa028080,K02152,3.6.3.14	Rsa028128,K02152,3.6.3.14	Rsa028598,K02152,3.6.3.14	Rsa028599,K02152,3.6.3.14	Rsa028640,K02147,3.6.3.14	Rsa028641,K02147,3.6.3.14	Rsa028642,K02147,3.6.3.14	Rsa028643,K02147,3.6.3.14	Rsa028761,K02146,3.6.3.14	Rsa028762,K02146,3.6.3.14	Rsa028763,K02146,3.6.3.14	Rsa028941,K02149,3.6.3.14	Rsa028942,K02149,3.6.3.14	Rsa028943,K02149,3.6.3.14	Rsa028944,K02149,3.6.3.14	Rsa028945,K02149,3.6.3.14	Rsa029077,K02152,3.6.3.14	Rsa029122,K02152,3.6.3.14	Rsa029435,K02152,3.6.3.14	Rsa029436,K02152,3.6.3.14	Rsa029441,K02155,3.6.3.14	Rsa029442,K02155,3.6.3.14	Rsa029531,K02152,3.6.3.14	Rsa029537,K02152,3.6.3.14	Rsa029545,K02152,3.6.3.14
map05130	Pathogenic Escherichia coli infection	11	Rsa026858,K06619,2.7.10.2	Rsa026859,K06619,2.7.10.2	Rsa026860,K06619,2.7.10.2	Rsa028755,K06619,2.7.10.2	Rsa057210,K06619,2.7.10.2	Rsa060777,K06619,2.7.10.2	Rsa066714,K06619,2.7.10.2	Rsa011209,K06619,2.7.10.2	Rsa011210,K06619,2.7.10.2	Rsa011211,K06619,2.7.10.2	Rsa011212,K06619,2.7.10.2
map05140	Leishmaniasis	1049	Rsa025996,K04371,2.7.11.24	Rsa025997,K04371,2.7.11.24	Rsa025998,K04371,2.7.11.24	Rsa026099,K04730,2.7.11.1	Rsa026585,K04730,2.7.11.1	Rsa026622,K04427,2.7.11.25	Rsa026623,K04427,2.7.11.25	Rsa026738,K04733,2.7.11.1	Rsa026739,K04733,2.7.11.1	Rsa026912,K04733,2.7.11.1	Rsa026913,K04733,2.7.11.1	Rsa026914,K04733,2.7.11.1	Rsa027003,K04733,2.7.11.1	Rsa027004,K04733,2.7.11.1	Rsa027005,K04733,2.7.11.1	Rsa027006,K04733,2.7.11.1	Rsa027008,K04733,2.7.11.1	Rsa027123,K04733,2.7.11.1	Rsa027229,K04733,2.7.11.1	Rsa027230,K04733,2.7.11.1	Rsa027232,K04730,2.7.11.1	Rsa027233,K04730,2.7.11.1	Rsa027235,K04730,2.7.11.1	Rsa027378,K04730,2.7.11.1	Rsa027379,K04730,2.7.11.1	Rsa027499,K04730,2.7.11.1	Rsa027622,K04733,2.7.11.1	Rsa027623,K04733,2.7.11.1	Rsa027633,K04371,2.7.11.24	Rsa027699,K04371,2.7.11.24	Rsa027700,K04371,2.7.11.24	Rsa027701,K04371,2.7.11.24	Rsa027702,K04371,2.7.11.24	Rsa027722,K04733,2.7.11.1	Rsa027760,K04427,2.7.11.25	Rsa027761,K04427,2.7.11.25	Rsa027837,K04730,2.7.11.1	Rsa027838,K04730,2.7.11.1	Rsa027839,K04730,2.7.11.1	Rsa027887,K04730,2.7.11.1	Rsa027888,K04730,2.7.11.1	Rsa027943,K04733,2.7.11.1	Rsa028167,K04733,2.7.11.1	Rsa028178,K04733,2.7.11.1	Rsa028179,K04733,2.7.11.1	Rsa028180,K04733,2.7.11.1	Rsa028261,K04733,2.7.11.1
map05200	Pathways in cancer	144	Rsa025996,K04371,2.7.11.24	Rsa025997,K04371,2.7.11.24	Rsa025998,K04371,2.7.11.24	Rsa026858,K06619,2.7.10.2	Rsa026859,K06619,2.7.10.2	Rsa026860,K06619,2.7.10.2	Rsa027633,K04371,2.7.11.24	Rsa027699,K04371,2.7.11.24	Rsa027700,K04371,2.7.11.24	Rsa027701,K04371,2.7.11.24	Rsa027702,K04371,2.7.11.24	Rsa028452,K04369,2.7.12.2	Rsa028755,K06619,2.7.10.2	Rsa030290,K01110,3.1.3.67	Rsa031878,K04498,2.3.1.48	Rsa031879,K04498,2.3.1.48	Rsa032549,K04371,2.7.11.24	Rsa032750,K04498,2.3.1.48	Rsa034381,K04498,2.3.1.48	Rsa040980,K04369,2.7.12.2	Rsa041660,K02677,2.7.11.13	Rsa041661,K02677,2.7.11.13	Rsa041663,K02677,2.7.11.13	Rsa042159,K04498,2.3.1.48	Rsa043113,K06067,3.5.1.98	Rsa043750,K04371,2.7.11.24	Rsa045987,K01110,3.1.3.67	Rsa047302,K06067,3.5.1.98	Rsa047379,K04498,2.3.1.48	Rsa047472,K04498,2.3.1.48	Rsa048609,K01679,4.2.1.2	Rsa052841,K01110,3.1.3.67	Rsa052842,K01110,3.1.3.67	Rsa052843,K01110,3.1.3.67	Rsa053918,K04371,2.7.11.24	Rsa054234,K04371,2.7.11.24	Rsa054445,K01679,4.2.1.2	Rsa055048,K04369,2.7.12.2	Rsa002363,K06067,3.5.1.98	Rsa002736,K01110,3.1.3.67	Rsa002737,K01110,3.1.3.67	Rsa002738,K01110,3.1.3.67	Rsa002739,K01110,3.1.3.67	Rsa056001,K04369,2.7.12.2	Rsa056002,K04369,2.7.12.2	Rsa057210,K06619,2.7.10.2	Rsa057702,K04498,2.3.1.48
map05210	Colorectal cancer	31	Rsa025996,K04371,2.7.11.24	Rsa025997,K04371,2.7.11.24	Rsa025998,K04371,2.7.11.24	Rsa027633,K04371,2.7.11.24	Rsa027699,K04371,2.7.11.24	Rsa027700,K04371,2.7.11.24	Rsa027701,K04371,2.7.11.24	Rsa027702,K04371,2.7.11.24	Rsa032549,K04371,2.7.11.24	Rsa043750,K04371,2.7.11.24	Rsa053918,K04371,2.7.11.24	Rsa054234,K04371,2.7.11.24	Rsa065726,K04371,2.7.11.24	Rsa066819,K04371,2.7.11.24	Rsa066915,K03083,2.7.11.26	Rsa073484,K04371,2.7.11.24	Rsa081955,K04371,2.7.11.24	Rsa005872,K04371,2.7.11.24	Rsa005873,K04371,2.7.11.24	Rsa008695,K04371,2.7.11.24	Rsa008696,K04371,2.7.11.24	Rsa008697,K04371,2.7.11.24	Rsa008698,K04371,2.7.11.24	Rsa008699,K04371,2.7.11.24	Rsa012013,K04371,2.7.11.24	Rsa012015,K04371,2.7.11.24	Rsa012016,K04371,2.7.11.24	Rsa012017,K04371,2.7.11.24	Rsa015033,K04371,2.7.11.24	Rsa016567,K04371,2.7.11.24	Rsa016928,K04371,2.7.11.24
map05211	Renal cell carcinoma	98	Rsa025996,K04371,2.7.11.24	Rsa025997,K04371,2.7.11.24	Rsa025998,K04371,2.7.11.24	Rsa027633,K04371,2.7.11.24	Rsa027699,K04371,2.7.11.24	Rsa027700,K04371,2.7.11.24	Rsa027701,K04371,2.7.11.24	Rsa027702,K04371,2.7.11.24	Rsa028452,K04369,2.7.12.2	Rsa031878,K04498,2.3.1.48	Rsa031879,K04498,2.3.1.48	Rsa032549,K04371,2.7.11.24	Rsa032750,K04498,2.3.1.48	Rsa034381,K04498,2.3.1.48	Rsa040980,K04369,2.7.12.2	Rsa042159,K04498,2.3.1.48	Rsa043750,K04371,2.7.11.24	Rsa047379,K04498,2.3.1.48	Rsa047472,K04498,2.3.1.48	Rsa048609,K01679,4.2.1.2	Rsa053918,K04371,2.7.11.24	Rsa054234,K04371,2.7.11.24	Rsa054445,K01679,4.2.1.2	Rsa055048,K04369,2.7.12.2	Rsa056001,K04369,2.7.12.2	Rsa056002,K04369,2.7.12.2	Rsa057702,K04498,2.3.1.48	Rsa058334,K04498,2.3.1.48	Rsa059789,K04498,2.3.1.48	Rsa059790,K04498,2.3.1.48	Rsa059791,K04498,2.3.1.48	Rsa059812,K04498,2.3.1.48	Rsa060198,K04369,2.7.12.2	Rsa060425,K04369,2.7.12.2	Rsa061616,K04369,2.7.12.2	Rsa061719,K04498,2.3.1.48	Rsa062242,K04498,2.3.1.48	Rsa062793,K04498,2.3.1.48	Rsa062963,K04498,2.3.1.48	Rsa062967,K04498,2.3.1.48	Rsa065217,K01679,4.2.1.2	Rsa065726,K04371,2.7.11.24	Rsa066582,K04369,2.7.12.2	Rsa066818,K04369,2.7.12.2	Rsa066819,K04371,2.7.11.24	Rsa067080,K04498,2.3.1.48	Rsa067081,K04498,2.3.1.48
map05212	Pancreatic cancer	30	Rsa025996,K04371,2.7.11.24	Rsa025997,K04371,2.7.11.24	Rsa025998,K04371,2.7.11.24	Rsa027633,K04371,2.7.11.24	Rsa027699,K04371,2.7.11.24	Rsa027700,K04371,2.7.11.24	Rsa027701,K04371,2.7.11.24	Rsa027702,K04371,2.7.11.24	Rsa032549,K04371,2.7.11.24	Rsa043750,K04371,2.7.11.24	Rsa053918,K04371,2.7.11.24	Rsa054234,K04371,2.7.11.24	Rsa065726,K04371,2.7.11.24	Rsa066819,K04371,2.7.11.24	Rsa073484,K04371,2.7.11.24	Rsa081955,K04371,2.7.11.24	Rsa005872,K04371,2.7.11.24	Rsa005873,K04371,2.7.11.24	Rsa008695,K04371,2.7.11.24	Rsa008696,K04371,2.7.11.24	Rsa008697,K04371,2.7.11.24	Rsa008698,K04371,2.7.11.24	Rsa008699,K04371,2.7.11.24	Rsa012013,K04371,2.7.11.24	Rsa012015,K04371,2.7.11.24	Rsa012016,K04371,2.7.11.24	Rsa012017,K04371,2.7.11.24	Rsa015033,K04371,2.7.11.24	Rsa016567,K04371,2.7.11.24	Rsa016928,K04371,2.7.11.24
map05213	Endometrial cancer	71	Rsa025996,K04371,2.7.11.24	Rsa025997,K04371,2.7.11.24	Rsa025998,K04371,2.7.11.24	Rsa027633,K04371,2.7.11.24	Rsa027699,K04371,2.7.11.24	Rsa027700,K04371,2.7.11.24	Rsa027701,K04371,2.7.11.24	Rsa027702,K04371,2.7.11.24	Rsa028452,K04369,2.7.12.2	Rsa030290,K01110,3.1.3.67	Rsa032549,K04371,2.7.11.24	Rsa040980,K04369,2.7.12.2	Rsa043750,K04371,2.7.11.24	Rsa044672,K06276,2.7.11.1	Rsa045987,K01110,3.1.3.67	Rsa050906,K06276,2.7.11.1	Rsa052841,K01110,3.1.3.67	Rsa052842,K01110,3.1.3.67	Rsa052843,K01110,3.1.3.67	Rsa053918,K04371,2.7.11.24	Rsa054234,K04371,2.7.11.24	Rsa055048,K04369,2.7.12.2	Rsa002736,K01110,3.1.3.67	Rsa002737,K01110,3.1.3.67	Rsa002738,K01110,3.1.3.67	Rsa002739,K01110,3.1.3.67	Rsa056001,K04369,2.7.12.2	Rsa056002,K04369,2.7.12.2	Rsa060198,K04369,2.7.12.2	Rsa060425,K04369,2.7.12.2	Rsa061616,K04369,2.7.12.2	Rsa062426,K06276,2.7.11.1	Rsa065726,K04371,2.7.11.24	Rsa066582,K04369,2.7.12.2	Rsa066818,K04369,2.7.12.2	Rsa066819,K04371,2.7.11.24	Rsa066915,K03083,2.7.11.26	Rsa068928,K01110,3.1.3.67	Rsa068929,K01110,3.1.3.67	Rsa068930,K01110,3.1.3.67	Rsa068931,K01110,3.1.3.67	Rsa070898,K04369,2.7.12.2	Rsa073115,K04369,2.7.12.2	Rsa073484,K04371,2.7.11.24	Rsa075958,K01110,3.1.3.67	Rsa081955,K04371,2.7.11.24	Rsa083585,K01110,3.1.3.67
map05214	Glioma	79	Rsa025996,K04371,2.7.11.24	Rsa025997,K04371,2.7.11.24	Rsa025998,K04371,2.7.11.24	Rsa027633,K04371,2.7.11.24	Rsa027699,K04371,2.7.11.24	Rsa027700,K04371,2.7.11.24	Rsa027701,K04371,2.7.11.24	Rsa027702,K04371,2.7.11.24	Rsa028452,K04369,2.7.12.2	Rsa030228,K04515,2.7.11.17	Rsa030290,K01110,3.1.3.67	Rsa032549,K04371,2.7.11.24	Rsa040980,K04369,2.7.12.2	Rsa041660,K02677,2.7.11.13	Rsa041661,K02677,2.7.11.13	Rsa041663,K02677,2.7.11.13	Rsa043750,K04371,2.7.11.24	Rsa045987,K01110,3.1.3.67	Rsa052841,K01110,3.1.3.67	Rsa052842,K01110,3.1.3.67	Rsa052843,K01110,3.1.3.67	Rsa053918,K04371,2.7.11.24	Rsa054234,K04371,2.7.11.24	Rsa055048,K04369,2.7.12.2	Rsa002736,K01110,3.1.3.67	Rsa002737,K01110,3.1.3.67	Rsa002738,K01110,3.1.3.67	Rsa002739,K01110,3.1.3.67	Rsa056001,K04369,2.7.12.2	Rsa056002,K04369,2.7.12.2	Rsa058181,K02677,2.7.11.13	Rsa060198,K04369,2.7.12.2	Rsa060425,K04369,2.7.12.2	Rsa061616,K04369,2.7.12.2	Rsa065726,K04371,2.7.11.24	Rsa066582,K04369,2.7.12.2	Rsa066818,K04369,2.7.12.2	Rsa066819,K04371,2.7.11.24	Rsa068566,K02677,2.7.11.13	Rsa068870,K04515,2.7.11.17	Rsa068928,K01110,3.1.3.67	Rsa068929,K01110,3.1.3.67	Rsa068930,K01110,3.1.3.67	Rsa068931,K01110,3.1.3.67	Rsa070898,K04369,2.7.12.2	Rsa073115,K04369,2.7.12.2	Rsa073484,K04371,2.7.11.24
map05215	Prostate cancer	109	Rsa025996,K04371,2.7.11.24	Rsa025997,K04371,2.7.11.24	Rsa025998,K04371,2.7.11.24	Rsa027633,K04371,2.7.11.24	Rsa027699,K04371,2.7.11.24	Rsa027700,K04371,2.7.11.24	Rsa027701,K04371,2.7.11.24	Rsa027702,K04371,2.7.11.24	Rsa028452,K04369,2.7.12.2	Rsa030290,K01110,3.1.3.67	Rsa031878,K04498,2.3.1.48	Rsa031879,K04498,2.3.1.48	Rsa032549,K04371,2.7.11.24	Rsa032750,K04498,2.3.1.48	Rsa034381,K04498,2.3.1.48	Rsa040980,K04369,2.7.12.2	Rsa042159,K04498,2.3.1.48	Rsa043750,K04371,2.7.11.24	Rsa044672,K06276,2.7.11.1	Rsa045987,K01110,3.1.3.67	Rsa047379,K04498,2.3.1.48	Rsa047472,K04498,2.3.1.48	Rsa050906,K06276,2.7.11.1	Rsa052841,K01110,3.1.3.67	Rsa052842,K01110,3.1.3.67	Rsa052843,K01110,3.1.3.67	Rsa053918,K04371,2.7.11.24	Rsa054234,K04371,2.7.11.24	Rsa055048,K04369,2.7.12.2	Rsa002736,K01110,3.1.3.67	Rsa002737,K01110,3.1.3.67	Rsa002738,K01110,3.1.3.67	Rsa002739,K01110,3.1.3.67	Rsa056001,K04369,2.7.12.2	Rsa056002,K04369,2.7.12.2	Rsa057702,K04498,2.3.1.48	Rsa058334,K04498,2.3.1.48	Rsa059789,K04498,2.3.1.48	Rsa059790,K04498,2.3.1.48	Rsa059791,K04498,2.3.1.48	Rsa059812,K04498,2.3.1.48	Rsa060198,K04369,2.7.12.2	Rsa060425,K04369,2.7.12.2	Rsa061616,K04369,2.7.12.2	Rsa061719,K04498,2.3.1.48	Rsa062242,K04498,2.3.1.48	Rsa062426,K06276,2.7.11.1
map05216	Thyroid cancer	44	Rsa025996,K04371,2.7.11.24	Rsa025997,K04371,2.7.11.24	Rsa025998,K04371,2.7.11.24	Rsa027633,K04371,2.7.11.24	Rsa027699,K04371,2.7.11.24	Rsa027700,K04371,2.7.11.24	Rsa027701,K04371,2.7.11.24	Rsa027702,K04371,2.7.11.24	Rsa028452,K04369,2.7.12.2	Rsa032549,K04371,2.7.11.24	Rsa040980,K04369,2.7.12.2	Rsa043750,K04371,2.7.11.24	Rsa053918,K04371,2.7.11.24	Rsa054234,K04371,2.7.11.24	Rsa055048,K04369,2.7.12.2	Rsa056001,K04369,2.7.12.2	Rsa056002,K04369,2.7.12.2	Rsa060198,K04369,2.7.12.2	Rsa060425,K04369,2.7.12.2	Rsa061616,K04369,2.7.12.2	Rsa065726,K04371,2.7.11.24	Rsa066582,K04369,2.7.12.2	Rsa066818,K04369,2.7.12.2	Rsa066819,K04371,2.7.11.24	Rsa070898,K04369,2.7.12.2	Rsa073115,K04369,2.7.12.2	Rsa073484,K04371,2.7.11.24	Rsa081955,K04371,2.7.11.24	Rsa005872,K04371,2.7.11.24	Rsa005873,K04371,2.7.11.24	Rsa008695,K04371,2.7.11.24	Rsa008696,K04371,2.7.11.24	Rsa008697,K04371,2.7.11.24	Rsa008698,K04371,2.7.11.24	Rsa008699,K04371,2.7.11.24	Rsa012013,K04371,2.7.11.24	Rsa012015,K04371,2.7.11.24	Rsa012016,K04371,2.7.11.24	Rsa012017,K04371,2.7.11.24	Rsa015033,K04371,2.7.11.24	Rsa015886,K04369,2.7.12.2	Rsa015887,K04369,2.7.12.2	Rsa016567,K04371,2.7.11.24	Rsa016928,K04371,2.7.11.24
map05217	Basal cell carcinoma	2	Rsa057716,K06228,2.7.11.1	Rsa066915,K03083,2.7.11.26
map05218	Melanoma	62	Rsa025996,K04371,2.7.11.24	Rsa025997,K04371,2.7.11.24	Rsa025998,K04371,2.7.11.24	Rsa027633,K04371,2.7.11.24	Rsa027699,K04371,2.7.11.24	Rsa027700,K04371,2.7.11.24	Rsa027701,K04371,2.7.11.24	Rsa027702,K04371,2.7.11.24	Rsa028452,K04369,2.7.12.2	Rsa030290,K01110,3.1.3.67	Rsa032549,K04371,2.7.11.24	Rsa040980,K04369,2.7.12.2	Rsa043750,K04371,2.7.11.24	Rsa045987,K01110,3.1.3.67	Rsa052841,K01110,3.1.3.67	Rsa052842,K01110,3.1.3.67	Rsa052843,K01110,3.1.3.67	Rsa053918,K04371,2.7.11.24	Rsa054234,K04371,2.7.11.24	Rsa055048,K04369,2.7.12.2	Rsa002736,K01110,3.1.3.67	Rsa002737,K01110,3.1.3.67	Rsa002738,K01110,3.1.3.67	Rsa002739,K01110,3.1.3.67	Rsa056001,K04369,2.7.12.2	Rsa056002,K04369,2.7.12.2	Rsa060198,K04369,2.7.12.2	Rsa060425,K04369,2.7.12.2	Rsa061616,K04369,2.7.12.2	Rsa065726,K04371,2.7.11.24	Rsa066582,K04369,2.7.12.2	Rsa066818,K04369,2.7.12.2	Rsa066819,K04371,2.7.11.24	Rsa068928,K01110,3.1.3.67	Rsa068929,K01110,3.1.3.67	Rsa068930,K01110,3.1.3.67	Rsa068931,K01110,3.1.3.67	Rsa070898,K04369,2.7.12.2	Rsa073115,K04369,2.7.12.2	Rsa073484,K04371,2.7.11.24	Rsa075958,K01110,3.1.3.67	Rsa081955,K04371,2.7.11.24	Rsa083585,K01110,3.1.3.67	Rsa005872,K04371,2.7.11.24	Rsa005873,K04371,2.7.11.24	Rsa007484,K01110,3.1.3.67	Rsa008695,K04371,2.7.11.24
map05219	Bladder cancer	44	Rsa025996,K04371,2.7.11.24	Rsa025997,K04371,2.7.11.24	Rsa025998,K04371,2.7.11.24	Rsa027633,K04371,2.7.11.24	Rsa027699,K04371,2.7.11.24	Rsa027700,K04371,2.7.11.24	Rsa027701,K04371,2.7.11.24	Rsa027702,K04371,2.7.11.24	Rsa028452,K04369,2.7.12.2	Rsa032549,K04371,2.7.11.24	Rsa040980,K04369,2.7.12.2	Rsa043750,K04371,2.7.11.24	Rsa053918,K04371,2.7.11.24	Rsa054234,K04371,2.7.11.24	Rsa055048,K04369,2.7.12.2	Rsa056001,K04369,2.7.12.2	Rsa056002,K04369,2.7.12.2	Rsa060198,K04369,2.7.12.2	Rsa060425,K04369,2.7.12.2	Rsa061616,K04369,2.7.12.2	Rsa065726,K04371,2.7.11.24	Rsa066582,K04369,2.7.12.2	Rsa066818,K04369,2.7.12.2	Rsa066819,K04371,2.7.11.24	Rsa070898,K04369,2.7.12.2	Rsa073115,K04369,2.7.12.2	Rsa073484,K04371,2.7.11.24	Rsa081955,K04371,2.7.11.24	Rsa005872,K04371,2.7.11.24	Rsa005873,K04371,2.7.11.24	Rsa008695,K04371,2.7.11.24	Rsa008696,K04371,2.7.11.24	Rsa008697,K04371,2.7.11.24	Rsa008698,K04371,2.7.11.24	Rsa008699,K04371,2.7.11.24	Rsa012013,K04371,2.7.11.24	Rsa012015,K04371,2.7.11.24	Rsa012016,K04371,2.7.11.24	Rsa012017,K04371,2.7.11.24	Rsa015033,K04371,2.7.11.24	Rsa015886,K04369,2.7.12.2	Rsa015887,K04369,2.7.12.2	Rsa016567,K04371,2.7.11.24	Rsa016928,K04371,2.7.11.24
map05220	Chronic myeloid leukemia	63	Rsa025996,K04371,2.7.11.24	Rsa025997,K04371,2.7.11.24	Rsa025998,K04371,2.7.11.24	Rsa026858,K06619,2.7.10.2	Rsa026859,K06619,2.7.10.2	Rsa026860,K06619,2.7.10.2	Rsa027633,K04371,2.7.11.24	Rsa027699,K04371,2.7.11.24	Rsa027700,K04371,2.7.11.24	Rsa027701,K04371,2.7.11.24	Rsa027702,K04371,2.7.11.24	Rsa028452,K04369,2.7.12.2	Rsa028755,K06619,2.7.10.2	Rsa032549,K04371,2.7.11.24	Rsa040980,K04369,2.7.12.2	Rsa043113,K06067,3.5.1.98	Rsa043750,K04371,2.7.11.24	Rsa047302,K06067,3.5.1.98	Rsa053918,K04371,2.7.11.24	Rsa054234,K04371,2.7.11.24	Rsa055048,K04369,2.7.12.2	Rsa002363,K06067,3.5.1.98	Rsa056001,K04369,2.7.12.2	Rsa056002,K04369,2.7.12.2	Rsa057210,K06619,2.7.10.2	Rsa060198,K04369,2.7.12.2	Rsa060425,K04369,2.7.12.2	Rsa060777,K06619,2.7.10.2	Rsa061616,K04369,2.7.12.2	Rsa065726,K04371,2.7.11.24	Rsa066237,K06067,3.5.1.98	Rsa066283,K06067,3.5.1.98	Rsa066284,K06067,3.5.1.98	Rsa066285,K06067,3.5.1.98	Rsa066582,K04369,2.7.12.2	Rsa066714,K06619,2.7.10.2	Rsa066818,K04369,2.7.12.2	Rsa066819,K04371,2.7.11.24	Rsa070898,K04369,2.7.12.2	Rsa072005,K06067,3.5.1.98	Rsa073115,K04369,2.7.12.2	Rsa073484,K04371,2.7.11.24	Rsa081955,K04371,2.7.11.24	Rsa005872,K04371,2.7.11.24	Rsa005873,K04371,2.7.11.24	Rsa008695,K04371,2.7.11.24	Rsa008696,K04371,2.7.11.24
map05221	Acute myeloid leukemia	44	Rsa025996,K04371,2.7.11.24	Rsa025997,K04371,2.7.11.24	Rsa025998,K04371,2.7.11.24	Rsa027633,K04371,2.7.11.24	Rsa027699,K04371,2.7.11.24	Rsa027700,K04371,2.7.11.24	Rsa027701,K04371,2.7.11.24	Rsa027702,K04371,2.7.11.24	Rsa028452,K04369,2.7.12.2	Rsa032549,K04371,2.7.11.24	Rsa040980,K04369,2.7.12.2	Rsa043750,K04371,2.7.11.24	Rsa053918,K04371,2.7.11.24	Rsa054234,K04371,2.7.11.24	Rsa055048,K04369,2.7.12.2	Rsa056001,K04369,2.7.12.2	Rsa056002,K04369,2.7.12.2	Rsa060198,K04369,2.7.12.2	Rsa060425,K04369,2.7.12.2	Rsa061616,K04369,2.7.12.2	Rsa065726,K04371,2.7.11.24	Rsa066582,K04369,2.7.12.2	Rsa066818,K04369,2.7.12.2	Rsa066819,K04371,2.7.11.24	Rsa070898,K04369,2.7.12.2	Rsa073115,K04369,2.7.12.2	Rsa073484,K04371,2.7.11.24	Rsa081955,K04371,2.7.11.24	Rsa005872,K04371,2.7.11.24	Rsa005873,K04371,2.7.11.24	Rsa008695,K04371,2.7.11.24	Rsa008696,K04371,2.7.11.24	Rsa008697,K04371,2.7.11.24	Rsa008698,K04371,2.7.11.24	Rsa008699,K04371,2.7.11.24	Rsa012013,K04371,2.7.11.24	Rsa012015,K04371,2.7.11.24	Rsa012016,K04371,2.7.11.24	Rsa012017,K04371,2.7.11.24	Rsa015033,K04371,2.7.11.24	Rsa015886,K04369,2.7.12.2	Rsa015887,K04369,2.7.12.2	Rsa016567,K04371,2.7.11.24	Rsa016928,K04371,2.7.11.24
map05222	Small cell lung cancer	19	Rsa030290,K01110,3.1.3.67	Rsa045987,K01110,3.1.3.67	Rsa052841,K01110,3.1.3.67	Rsa052842,K01110,3.1.3.67	Rsa052843,K01110,3.1.3.67	Rsa002736,K01110,3.1.3.67	Rsa002737,K01110,3.1.3.67	Rsa002738,K01110,3.1.3.67	Rsa002739,K01110,3.1.3.67	Rsa061440,K01522,3.6.1.29	Rsa068928,K01110,3.1.3.67	Rsa068929,K01110,3.1.3.67	Rsa068930,K01110,3.1.3.67	Rsa068931,K01110,3.1.3.67	Rsa075958,K01110,3.1.3.67	Rsa083585,K01110,3.1.3.67	Rsa007484,K01110,3.1.3.67	Rsa018233,K01110,3.1.3.67	Rsa018234,K01110,3.1.3.67
map05223	Non-small cell lung cancer	60	Rsa025996,K04371,2.7.11.24	Rsa025997,K04371,2.7.11.24	Rsa025998,K04371,2.7.11.24	Rsa027633,K04371,2.7.11.24	Rsa027699,K04371,2.7.11.24	Rsa027700,K04371,2.7.11.24	Rsa027701,K04371,2.7.11.24	Rsa027702,K04371,2.7.11.24	Rsa028452,K04369,2.7.12.2	Rsa032549,K04371,2.7.11.24	Rsa040980,K04369,2.7.12.2	Rsa041660,K02677,2.7.11.13	Rsa041661,K02677,2.7.11.13	Rsa041663,K02677,2.7.11.13	Rsa043750,K04371,2.7.11.24	Rsa044672,K06276,2.7.11.1	Rsa050906,K06276,2.7.11.1	Rsa053918,K04371,2.7.11.24	Rsa054234,K04371,2.7.11.24	Rsa055048,K04369,2.7.12.2	Rsa056001,K04369,2.7.12.2	Rsa056002,K04369,2.7.12.2	Rsa058181,K02677,2.7.11.13	Rsa060198,K04369,2.7.12.2	Rsa060425,K04369,2.7.12.2	Rsa061440,K01522,3.6.1.29	Rsa061616,K04369,2.7.12.2	Rsa062426,K06276,2.7.11.1	Rsa065726,K04371,2.7.11.24	Rsa066582,K04369,2.7.12.2	Rsa066818,K04369,2.7.12.2	Rsa066819,K04371,2.7.11.24	Rsa068566,K02677,2.7.11.13	Rsa070898,K04369,2.7.12.2	Rsa073115,K04369,2.7.12.2	Rsa073484,K04371,2.7.11.24	Rsa081955,K04371,2.7.11.24	Rsa085129,K06276,2.7.11.1	Rsa085994,K06276,2.7.11.1	Rsa005872,K04371,2.7.11.24	Rsa005873,K04371,2.7.11.24	Rsa008695,K04371,2.7.11.24	Rsa008696,K04371,2.7.11.24	Rsa008697,K04371,2.7.11.24	Rsa008698,K04371,2.7.11.24	Rsa008699,K04371,2.7.11.24	Rsa012013,K04371,2.7.11.24
map05340	Primary immunodeficiency	4	Rsa042021,K01488,3.5.4.4	Rsa060248,K01488,3.5.4.4	Rsa064191,K03648,3.2.2.-	Rsa075159,K01488,3.5.4.4
map05410	Hypertrophic cardiomyopathy (HCM)	17	Rsa047089,K07198,2.7.11.11	Rsa050004,K07198,2.7.11.11	Rsa058045,K07198,2.7.11.11	Rsa064250,K07198,2.7.11.11	Rsa065472,K07198,2.7.11.11	Rsa065473,K07198,2.7.11.11	Rsa067741,K07198,2.7.11.11	Rsa067742,K07198,2.7.11.11	Rsa067743,K07198,2.7.11.11	Rsa067744,K07198,2.7.11.11	Rsa067745,K07198,2.7.11.11	Rsa007929,K07198,2.7.11.11	Rsa012516,K07198,2.7.11.11	Rsa018229,K07198,2.7.11.11	Rsa022235,K07198,2.7.11.11	Rsa025557,K07198,2.7.11.11	Rsa025558,K07198,2.7.11.11
map05416	Viral myocarditis	13	Rsa026858,K06619,2.7.10.2	Rsa026859,K06619,2.7.10.2	Rsa026860,K06619,2.7.10.2	Rsa028755,K06619,2.7.10.2	Rsa057210,K06619,2.7.10.2	Rsa060777,K06619,2.7.10.2	Rsa066714,K06619,2.7.10.2	Rsa071713,K08887,2.7.10.2	Rsa011209,K06619,2.7.10.2	Rsa011210,K06619,2.7.10.2	Rsa011211,K06619,2.7.10.2	Rsa011212,K06619,2.7.10.2	Rsa014721,K08887,2.7.10.2
[truncated: 1,172 more columns]
