# Supplementary material for: Sequencing, de novo assembly and comparative analysis of Raphanus sativus transcriptome
Source: Front Plant Sci. 2015 Apr 1;6:198. doi: 10.3389/fpls.2015.00198 (PMC4428447; doi:10.3389/fpls.2015.00198)
Supplement: Supplementary file 6 [file DataSheet2.XLSX]

## Sheet: Sheet1
Category	Term	Count	%	PValue	Genes	List Total	Pop Hits	Pop Total	Fold Enrichment	Bonferroni	Benjamini	FDR
KEGG_PATHWAY	ath03010:Ribosome	179	2.8777	9.77566e-07	AT1G74060, AT5G24510, AT3G02190, AT5G39740, AT1G52300, AT2G40010, AT1G18540, AT5G27700, AT2G37600, AT4G13170, AT3G60245, AT5G27850, AT3G56340, AT3G05590, AT1G67430, AT5G23740, AT3G18740, AT2G09990, AT1G27400, AT3G04920, AT3G53020, AT1G57860, AT4G36130, AT4G10450, AT4G26230, AT3G54210, AT3G51190, AT5G15520, AT1G33140, AT4G31700, AT5G10360, AT4G34670, AT3G49910, AT2G19730, AT5G59240, AT1G69620	162	233	2458	2.3443	6.94048e-05	6.94048e-05	0.00101463
KEGG_PATHWAY	ath00910:Nitrogen metabolism	42	0.639488	0.0174545	AT1G48470, AT1G08080, AT5G53460, AT5G04180, AT5G14740, AT1G37130, AT1G11860, AT4G37560	162	42	2458	2.89006	0.713555	0.464795	16.7034
KEGG_PATHWAY	ath00710:Carbon fixation in photosynthetic organisms	51	0.799361	0.0532751	AT3G55800, AT2G01140, AT2G21170, AT1G32060, AT1G79550, AT3G54050, AT5G44520, AT5G03690, AT3G55650, AT3G49160	162	75	2458	2.02305	0.979494	0.726286	43.3471
KEGG_PATHWAY	ath00195:Photosynthesis	43	0.719424	0.101146	AT1G10960, AT1G06680, AT1G44575, AT5G45040, AT4G04640, AT1G55670, AT1G20340, AT3G01440, AT3G50820	162	73	2458	1.87062	0.999485	0.849345	66.9378
KEGG_PATHWAY	ath00010:Glycolysis / Gluconeogenesis	49	0.799361	0.106155	AT2G01140, AT2G21170, AT1G32780, AT1G79550, AT3G54050, AT1G64710, AT5G03690, AT3G04120, AT3G55650, AT3G49160	162	86	2458	1.76428	0.999654	0.796799	68.8007
KEGG_PATHWAY	ath00196:Photosynthesis	21	0.319744	0.123676	AT1G29930, AT3G54890, AT1G19150, AT5G01530	162	19	2458	3.19428	0.999915	0.790333	74.5958
KEGG_PATHWAY	ath00053:Ascorbate and aldarate metabolism	24	0.39968	0.141026	AT4G32320, AT4G09010, AT4G26850, AT3G09640, AT5G21100	162	31	2458	2.44723	0.999979	0.786023	79.3574
KEGG_PATHWAY	ath00071:Fatty acid metabolism	25	0.39968	0.153439	AT5G27600, AT1G32780, AT1G64710, AT1G64400, AT1G49430	162	32	2458	2.37076	0.999993	0.771984	82.252
KEGG_PATHWAY	ath00260:Glycine, serine and threonine metabolism	31	0.479616	0.157323	AT3G10050, AT1G17745, AT1G11860, AT4G29890, AT2G26080, AT4G13930	162	44	2458	2.06902	0.999995	0.740851	83.079
KEGG_PATHWAY	ath00906:Carotenoid biosynthesis	22	0.319744	0.170939	AT3G53130, AT5G57030, AT2G29090, AT1G08550	162	22	2458	2.7587	0.999998	0.735781	85.7112
KEGG_PATHWAY	ath00902:Monoterpenoid biosynthesis	11	0.159872	0.183981	AT2G24210, AT3G25830	162	3	2458	10.1152	0.999999	0.730806	87.8795
KEGG_PATHWAY	ath00904:Diterpenoid biosynthesis	16	0.239808	0.207592	AT1G79460, AT5G07200, AT2G34555	162	13	2458	3.50142	1	0.747586	91.0634
KEGG_PATHWAY	ath00051:Fructose and mannose metabolism	24	0.39968	0.34026	AT2G01140, AT2G21170, AT3G54050, AT5G03690, AT1G72610	162	45	2458	1.68587	1	0.896844	98.6658
KEGG_PATHWAY	ath00500:Starch and sucrose metabolism	39	0.639488	0.35356	AT2G36190, AT1G04920, AT5G11720, AT1G26560, AT5G20830, AT4G17090, AT3G13790, AT4G24040	162	88	2458	1.37935	1	0.890578	98.92
KEGG_PATHWAY	ath00966:Glucosinolate biosynthesis	14	0.239808	0.356559	AT5G05260, AT5G65780, AT4G39950	162	19	2458	2.39571	1	0.875947	98.9709
KEGG_PATHWAY	ath00860:Porphyrin and chlorophyll metabolism	15	0.239808	0.51617	AT1G19670, AT5G13630, AT3G56940	162	26	2458	1.75071	1	0.960114	99.9466
KEGG_PATHWAY	ath00940:Phenylpropanoid biosynthesis	41	0.639488	0.528692	AT1G20480, AT3G17070, AT3G24503, AT1G26560, AT5G24070, AT3G19450, AT4G21960, AT4G34230	162	104	2458	1.16714	1	0.956792	99.9593
KEGG_PATHWAY	ath00290:Valine, leucine and isoleucine biosynthesis	16	0.239808	0.613179	AT3G10050, AT5G65780, AT1G14610	162	31	2458	1.46834	1	0.976398	99.9948
KEGG_PATHWAY	ath00680:Methane metabolism	31	0.479616	0.622183	AT3G17070, AT5G24070, AT4G21960, AT1G20630, AT5G14780, AT4G13930	162	81	2458	1.12391	1	0.973675	99.9959
KEGG_PATHWAY	ath00630:Glyoxylate and dicarboxylate metabolism	14	0.239808	0.630715	AT3G21720, AT4G37560, AT5G14780	162	32	2458	1.42245	1	0.970884	99.9968
KEGG_PATHWAY	ath00330:Arginine and proline metabolism	21	0.319744	0.646897	AT1G48470, AT3G25570, AT2G16500, AT4G34710	162	50	2458	1.21383	1	0.970387	99.998
KEGG_PATHWAY	ath00052:Galactose metabolism	16	0.239808	0.647631	AT2G36190, AT5G11720, AT3G13790	162	33	2458	1.37935	1	0.965482	99.998
KEGG_PATHWAY	ath00030:Pentose phosphate pathway	22	0.319744	0.660344	AT2G01140, AT3G54050, AT5G44520, AT5G03690	162	51	2458	1.19003	1	0.964327	99.9986
KEGG_PATHWAY	ath04650:Natural killer cell mediated cytotoxicity	12	0.159872	0.662889	AT2G46070, AT3G45640	162	16	2458	1.8966	1	0.959914	99.9987
KEGG_PATHWAY	ath00480:Glutathione metabolism	23	0.319744	0.67342	AT4G31870, AT4G32320, AT4G09010, AT3G09640	162	52	2458	1.16714	1	0.958339	99.9991
KEGG_PATHWAY	ath00670:One carbon pool by folate	11	0.159872	0.685114	AT1G11860, AT4G13930	162	17	2458	1.78504	1	0.957384	99.9994
KEGG_PATHWAY	ath00941:Flavonoid biosynthesis	12	0.159872	0.72529	AT5G42800, AT5G13930	162	19	2458	1.59714	1	0.966546	99.9999
KEGG_PATHWAY	ath00980:Metabolism of xenobiotics by cytochrome P450	11	0.159872	0.743424	AT1G32780, AT1G64710	162	20	2458	1.51728	1	0.968236	99.9999
KEGG_PATHWAY	ath00900:Terpenoid backbone biosynthesis	14	0.239808	0.761617	AT5G58784, AT5G58770, AT4G34350	162	41	2458	1.11021	1	0.970119	100
KEGG_PATHWAY	ath00350:Tyrosine metabolism	9	0.159872	0.79099	AT1G32780, AT1G64710	162	23	2458	1.31938	1	0.975393	100
KEGG_PATHWAY	ath00460:Cyanoamino acid metabolism	8	0.159872	0.79099	AT1G26560, AT4G13930	162	23	2458	1.31938	1	0.975393	100
KEGG_PATHWAY	ath04144:Endocytosis	24	0.319744	0.810777	AT1G16030, AT4G24280, AT3G53710, AT3G07960	162	65	2458	0.933713	1	0.977918	100
KEGG_PATHWAY	ath00130:Ubiquinone and other terpenoid-quinone biosynthesis	12	0.159872	0.817721	AT1G20480, AT1G60600	162	25	2458	1.21383	1	0.977104	100
KEGG_PATHWAY	ath00945:Stilbenoid, diarylheptanoid and gingerol biosynthesis	12	0.319744	0.818997	AT3G48360, AT3G26310, AT3G26190, AT3G26280	162	66	2458	0.919566	1	0.974713	100
KEGG_PATHWAY	ath01062:Biosynthesis of terpenoids and steroids	58	0.879297	0.828965	AT1G79460, AT2G01140, AT1G79550, AT5G57030, AT5G07200, AT5G03690, AT3G04120, AT3G55650, AT4G34350, AT3G49160, AT3G25830	162	193	2458	0.864773	1	0.974968	100
KEGG_PATHWAY	ath01061:Biosynthesis of phenylpropanoids	71	1.1191	0.841037	AT2G01140, AT3G17070, AT3G54050, AT3G19450, AT4G21960, AT3G49160, AT1G20480, AT1G79550, AT5G24070, AT5G03690, AT4G34230, AT3G55650, AT3G04120, AT5G13930	162	247	2458	0.859999	1	0.976024	100
KEGG_PATHWAY	ath00903:Limonene and pinene degradation	21	0.319744	0.84187	AT3G48360, AT3G26310, AT3G26190, AT3G26280	162	69	2458	0.879585	1	0.97368	100
KEGG_PATHWAY	ath04712:Circadian rhythm	12	0.159872	0.861412	AT5G24470, AT5G13930	162	29	2458	1.0464	1	0.977455	100
KEGG_PATHWAY	ath00380:Tryptophan metabolism	9	0.159872	0.914303	AT1G20630, AT4G39950	162	36	2458	0.842936	1	0.989853	100
KEGG_PATHWAY	ath00190:Oxidative phosphorylation	37	0.559552	0.915385	AT3G52300, AT2G24520, AT4G04640, AT4G32470, AT2G07698, AT4G11150, AT3G60330	162	142	2458	0.747957	1	0.988847	100
KEGG_PATHWAY	ath04070:Phosphatidylinositol signaling system	12	0.159872	0.919999	AT3G56800, AT3G07960	162	37	2458	0.820153	1	0.988702	100
KEGG_PATHWAY	ath00562:Inositol phosphate metabolism	9	0.159872	0.919999	AT2G21170, AT3G07960	162	37	2458	0.820153	1	0.988702	100
KEGG_PATHWAY	ath01065:Biosynthesis of alkaloids derived from histidine and purine	41	0.639488	0.924486	AT2G01140, AT5G65780, AT1G79550, AT5G44520, AT5G03690, AT3G04120, AT3G55650, AT3G49160	162	164	2458	0.740139	1	0.988596	100
KEGG_PATHWAY	ath00250:Alanine, aspartate and glutamate metabolism	11	0.159872	0.93926	AT1G48470, AT5G53460	162	41	2458	0.740139	1	0.99122	100
KEGG_PATHWAY	ath01063:Biosynthesis of alkaloids derived from shikimate pathway	41	0.639488	0.948571	AT1G20480, AT2G01140, AT5G65780, AT1G79550, AT5G03690, AT3G04120, AT3G55650, AT3G49160	162	174	2458	0.697602	1	0.992553	100
KEGG_PATHWAY	ath01066:Biosynthesis of alkaloids derived from terpenoid and polyketide	36	0.559552	0.949797	AT2G01140, AT1G79550, AT5G03690, AT3G04120, AT3G55650, AT4G34350, AT3G49160	162	155	2458	0.685225	1	0.991993	100
KEGG_PATHWAY	ath00360:Phenylalanine metabolism	14	0.239808	0.972505	AT3G17070, AT5G24070, AT4G21960	162	80	2458	0.568981	1	0.996553	100
KEGG_PATHWAY	ath03040:Spliceosome	21	0.319744	0.976355	AT1G16030, AT1G14650, AT1G60900, AT4G24280	162	107	2458	0.567209	1	0.99691	100
KEGG_PATHWAY	ath00270:Cysteine and methionine metabolism	11	0.159872	0.987651	AT3G25570, AT1G05010	162	64	2458	0.474151	1	0.99869	100
KEGG_PATHWAY	ath01064:Biosynthesis of alkaloids derived from ornithine, lysine and nicotinic acid	30	0.479616	0.988204	AT2G01140, AT1G79550, AT5G03690, AT3G04120, AT3G55650, AT3G49160	162	166	2458	0.548416	1	0.998595	100
KEGG_PATHWAY	ath00620:Pyruvate metabolism	10	0.159872	0.988481	AT3G55650, AT3G49160	162	65	2458	0.466857	1	0.998448	100
KEGG_PATHWAY	ath01070:Biosynthesis of plant hormones	61	0.959233	0.993593	AT1G79460, AT1G17420, AT2G01140, AT1G79550, AT1G05010, AT5G44520, AT5G07200, AT5G03690, AT3G04120, AT3G55650, AT4G34350, AT3G49160	162	304	2458	0.598928	1	0.999232	100
KEGG_PATHWAY	ath00230:Purine metabolism	17	0.239808	0.994665	AT3G55650, AT3G03710, AT3G49160	162	107	2458	0.425407	1	0.999315	100
KEGG_PATHWAY	ath04120:Ubiquitin mediated proteolysis	9	0.159872	0.998939	AT1G20140, AT5G62540	162	99	2458	0.306522	1	0.999913	100
KEGG_PATHWAY	ath00061:Fatty acid biosynthesis	5	0.0799361	1	AT1G08510	162	23	2458	0.659689	1	1	100
KEGG_PATHWAY	ath00592:alpha-Linolenic acid metabolism	6	0.0799361	1	AT1G17420	162	28	2458	0.541887	1	1	100
KEGG_PATHWAY	ath00531:Glycosaminoglycan degradation	4	0.0799361	1	AT5G27730	162	6	2458	2.52881	1	1	100
KEGG_PATHWAY	ath00280:Valine, leucine and isoleucine degradation	4	0.0799361	1	AT5G65780	162	35	2458	0.43351	1	1	100
KEGG_PATHWAY	ath00905:Brassinosteroid biosynthesis	3	0.0799361	1	AT4G36380	162	6	2458	2.52881	1	1	100
KEGG_PATHWAY	ath00590:Arachidonic acid metabolism	4	0.0799361	1	AT4G31870	162	9	2458	1.68587	1	1	100
KEGG_PATHWAY	ath00770:Pantothenate and CoA biosynthesis	1	0.0799361	1	AT5G65780	162	15	2458	1.01152	1	1	100
KEGG_PATHWAY	ath03050:Proteasome	1	0.0799361	1	AT3G22110	162	58	2458	0.261601	1	1	100
KEGG_PATHWAY	ath01040:Biosynthesis of unsaturated fatty acids	1	0.0799361	1	AT5G05580	162	27	2458	0.561957	1	1	100
KEGG_PATHWAY	ath00564:Glycerophospholipid metabolism	1	0.0799361	1	AT5G08030	162	32	2458	0.474151	1	1	100
KEGG_PATHWAY	ath03018:RNA degradation	1	0.0799361	1	AT3G03710	162	48	2458	0.316101	1	1	100
KEGG_PATHWAY	ath00908:Zeatin biosynthesis	1	0.0799361	1	AT2G36750	162	21	2458	0.722516	1	1	100
KEGG_PATHWAY	ath00970:Aminoacyl-tRNA biosynthesis	1	0.0799361	1	AT1G14610	162	47	2458	0.322826	1	1	100
KEGG_PATHWAY	ath00944:Flavone and flavonol biosynthesis	1	0.0799361	1	AT5G54160	162	6	2458	2.52881	1	1	100
KEGG_PATHWAY	ath00240:Pyrimidine metabolism	1	0.0799361	1	AT3G03710	162	72	2458	0.210734	1	1	100
KEGG_PATHWAY	ath00520:Amino sugar and nucleotide sugar metabolism	1	0.0799361	1	AT1G72610	162	73	2458	0.207847	1	1	100
KEGG_PATHWAY	ath03060:Protein export	1	0.0799361	1	AT4G30600	162	24	2458	0.632202	1	1	100
