# Supplementary material for: Sequencing, de novo assembly and comparative analysis of Raphanus sativus transcriptome
Source: Front Plant Sci. 2015 Apr 1;6:198. doi: 10.3389/fpls.2015.00198 (PMC4428447; doi:10.3389/fpls.2015.00198)
Supplement: Supplementary file 7 [file DataSheet3.XLSX]

## Sheet: Sheet1
Category	Term	Count	%	PValue	Genes	List Total	Pop Hits	Pop Total	Fold Enrichment	Bonferroni	Benjamini	FDR
KEGG_PATHWAY	ath00360:Phenylalanine metabolism	96	0.628437	6.70632e-06	AT3G17070, AT5G64100, AT5G19880, AT5G19550, AT5G42180, AT5G17820, AT5G05340, AT5G06730, AT4G37520, AT5G51890, AT3G21770, AT4G31990, AT1G68850, AT1G62800, AT3G03670, AT5G64120, AT2G41480, AT5G58390, AT5G14130, AT1G14540, AT5G06720, AT4G33420, AT5G66390, AT3G01190	270	80	2458	2.73111	0.000643602	0.000643602	0.00738607
KEGG_PATHWAY	ath00680:Methane metabolism	87	0.576067	9.42142e-05	AT3G17070, AT5G64100, AT5G19880, AT5G42180, AT5G17820, AT5G05340, AT5G06730, AT4G37520, AT5G51890, AT3G21770, AT1G68850, AT3G03670, AT5G64120, AT2G41480, AT5G58390, AT1G22020, AT5G14130, AT1G14540, AT5G06720, AT4G33420, AT5G66390, AT3G01190	270	81	2458	2.47261	0.0090042	0.00451228	0.103718
KEGG_PATHWAY	ath00904:Diterpenoid biosynthesis	33	0.209479	0.000167203	AT1G15550, AT4G25420, AT1G30040, AT1G80340, AT5G51810, AT1G78440, AT2G32440, AT4G02780	270	13	2458	5.60228	0.0159247	0.00533665	0.184003
KEGG_PATHWAY	ath00940:Phenylpropanoid biosynthesis	99	0.654622	0.000218307	AT5G64100, AT5G42180, AT5G17820, AT5G06730, AT5G05340, AT4G37520, AT3G21770, AT3G03670, AT5G64120, AT5G58390, AT1G14540, AT5G14130, AT5G06720, AT4G33420, AT3G01190, AT3G09780, AT3G17070, AT5G19880, AT1G02640, AT2G40890, AT5G51890, AT4G36220, AT1G68850, AT2G41480, AT5G66390	270	104	2458	2.18839	0.0207416	0.00522624	0.24018
KEGG_PATHWAY	ath01061:Biosynthesis of phenylpropanoids	172	1.12595	0.00157045	AT5G64100, AT5G42180, AT5G17820, AT5G05340, AT5G06730, AT4G37520, AT1G25220, AT3G21770, AT3G55410, AT5G64120, AT3G03670, AT5G66760, AT3G52990, AT1G79530, AT5G58390, AT3G04050, AT5G14130, AT1G14540, AT2G47510, AT5G06720, AT4G33420, AT5G17990, AT3G09780, AT3G01190, AT3G17070, AT4G26270, AT5G19880, AT5G19550, AT5G08300, AT2G40890, AT2G04400, AT4G36220, AT5G51890, AT2G05710, AT1G68850, AT4G31990, AT1…	270	247	2458	1.58486	0.140051	0.0297256	1.71615
KEGG_PATHWAY	ath00510:N-Glycan biosynthesis	35	0.235664	0.0126269	AT2G41490, AT5G07630, AT5G66680, AT1G16570, AT5G14950, AT5G02410, AT1G02145, AT1G16900, AT1G24320	270	30	2458	2.73111	0.704741	0.183981	13.0605
KEGG_PATHWAY	ath03410:Base excision repair	38	0.261849	0.0183693	AT5G26680, AT3G18630, AT1G10520, AT4G12740, AT2G31320, AT1G13635, AT2G42120, AT1G52500, AT1G07370, AT3G12040	270	38	2458	2.39571	0.831336	0.224513	18.4701
KEGG_PATHWAY	ath00908:Zeatin biosynthesis	27	0.183294	0.0213086	AT5G05860, AT2G27760, AT2G41510, AT1G67110, AT5G19040, AT3G23630, AT5G38450	270	21	2458	3.03457	0.873528	0.227765	21.1189
KEGG_PATHWAY	ath00040:Pentose and glucuronate interconversions	31	0.209479	0.0531394	AT2G45220, AT3G55140, AT3G15720, AT3G27400, AT1G53830, AT5G14650, AT4G13710, AT3G43270	270	32	2458	2.27593	0.99471	0.441464	45.1956
KEGG_PATHWAY	ath03430:Mismatch repair	26	0.183294	0.0666726	AT4G02070, AT1G65070, AT4G25540, AT4G35520, AT4G02460, AT2G42120, AT1G07370	270	27	2458	2.36022	0.998672	0.484384	53.2313
KEGG_PATHWAY	ath00230:Purine metabolism	76	0.471328	0.0697406	AT1G72880, AT4G21710, AT1G09830, AT4G34890, AT5G14580, AT2G37690, AT3G57660, AT5G41880, AT5G60040, AT3G52990, AT4G18440, AT3G57610, AT3G04050, AT3G55650, AT3G09820, AT5G11160, AT5G43370, AT2G42120	270	107	2458	1.53146	0.999032	0.467893	54.8969
KEGG_PATHWAY	ath00562:Inositol phosphate metabolism	32	0.209479	0.101943	AT2G14170, AT3G14270, AT1G71010, AT2G26870, AT1G10900, AT1G49340, AT3G56960, AT2G26420	270	37	2458	1.96837	0.999967	0.576913	69.4023
KEGG_PATHWAY	ath01070:Biosynthesis of plant hormones	165	1.07358	0.112162	AT3G02580, AT5G51810, AT1G25220, AT3G55410, AT5G27450, AT4G02780, AT5G66760, AT4G25420, AT3G52990, AT1G79530, AT2G27760, AT1G30100, AT3G04050, AT2G32440, AT5G17990, AT5G24410, AT2G36880, AT4G26270, AT5G19550, AT5G08300, AT4G15340, AT2G04400, AT5G19040, AT2G05710, AT5G03290, AT3G23630, AT1G78390, AT4G31990, AT1G62800, AT1G52410, AT3G22400, AT4G37770, AT3G06860, AT1G16300, AT1G13700, AT1G67110, AT2…	270	304	2458	1.2278	0.999989	0.584602	73.0258
KEGG_PATHWAY	ath00400:Phenylalanine, tyrosine and tryptophan biosynthesis	34	0.209479	0.13995	AT5G19550, AT2G04400, AT1G25220, AT4G31990, AT1G62800, AT1G52410, AT5G17990, AT1G69370	270	40	2458	1.82074	0.999999	0.644353	80.996
KEGG_PATHWAY	ath03440:Homologous recombination	22	0.157109	0.147317	AT5G63920, AT3G19210, AT5G57450, AT1G10930, AT5G01630, AT2G42120	270	26	2458	2.10085	1	0.639388	82.714
KEGG_PATHWAY	ath00945:Stilbenoid, diarylheptanoid and gingerol biosynthesis	40	0.288034	0.178557	AT5G57220, AT4G37320, AT5G23190, AT4G37310, AT5G58860, AT2G40890, AT5G04660, AT3G26160, AT1G01190, AT4G31940, AT1G13710	270	66	2458	1.51728	1	0.69277	88.5407
KEGG_PATHWAY	ath04070:Phosphatidylinositol signaling system	26	0.183294	0.212142	AT4G26770, AT3G14270, AT1G71010, AT1G10900, AT1G49340, AT3G56960, AT2G26420	270	37	2458	1.72232	1	0.739842	92.7643
KEGG_PATHWAY	ath00903:Limonene and pinene degradation	45	0.288034	0.216749	AT5G57220, AT1G54100, AT4G37320, AT5G23190, AT4G37310, AT5G58860, AT5G04660, AT3G26160, AT1G01190, AT4G31940, AT1G13710	270	69	2458	1.45132	1	0.728269	93.2169
KEGG_PATHWAY	ath00310:Lysine degradation	17	0.104739	0.221111	AT1G54100, AT5G42400, AT1G77300, AT3G55410	270	15	2458	2.42765	1	0.717079	93.6216
KEGG_PATHWAY	ath00500:Starch and sucrose metabolism	53	0.340403	0.250018	AT1G12240, AT2G45220, AT1G02640, AT4G39010, AT1G53830, AT5G14650, AT3G43270, AT1G05610, AT4G25000, AT3G15720, AT5G11720, AT1G78050, AT3G13790	270	88	2458	1.34487	1	0.74867	95.7945
KEGG_PATHWAY	ath03018:RNA degradation	32	0.209479	0.267332	AT3G61620, AT3G23990, AT5G14580, AT5G13570, AT3G07750, AT1G75660, AT3G45630, AT1G03360	270	48	2458	1.51728	1	0.758769	96.7484
KEGG_PATHWAY	ath04144:Endocytosis	40	0.261849	0.276807	AT3G16785, AT5G25370, AT3G14270, AT4G27040, AT1G71010, AT1G10900, AT4G16144, AT3G56960, AT5G46750, AT2G26420	270	65	2458	1.40057	1	0.75687	97.1827
KEGG_PATHWAY	ath00250:Alanine, aspartate and glutamate metabolism	26	0.183294	0.288472	AT1G48470, AT1G79440, AT5G19550, AT4G18440, AT3G57610, AT4G31990, AT1G62800	270	41	2458	1.55429	1	0.75842	97.6447
KEGG_PATHWAY	ath00052:Galactose metabolism	23	0.157109	0.2904	AT1G12240, AT4G26270, AT5G11720, AT1G78050, AT1G72990, AT3G13790	270	33	2458	1.65522	1	0.746455	97.714
KEGG_PATHWAY	ath00563:Glycosylphosphatidylinositol(GPI)-anchor biosynthesis	11	0.0785546	0.30059	AT4G35530, AT1G11880, AT5G22130	270	10	2458	2.73111	1	0.746622	98.0507
KEGG_PATHWAY	ath00950:Isoquinoline alkaloid biosynthesis	12	0.0785546	0.30059	AT5G19550, AT4G31990, AT1G62800	270	10	2458	2.73111	1	0.746622	98.0507
KEGG_PATHWAY	ath00330:Arginine and proline metabolism	31	0.209479	0.303344	AT2G37500, AT1G48470, AT1G54100, AT5G19550, AT3G02470, AT4G31990, AT5G18930, AT1G62800	270	50	2458	1.45659	1	0.736746	98.1336
KEGG_PATHWAY	ath01062:Biosynthesis of terpenoids and steroids	95	0.628437	0.361531	AT4G26270, AT5G08300, AT4G15340, AT3G02580, AT5G51810, AT5G03290, AT2G05710, AT1G78390, AT3G55410, AT5G27450, AT4G02780, AT2G34500, AT5G66760, AT4G25420, AT1G79530, AT3G52990, AT1G30100, AT1G16300, AT3G04050, AT3G55650, AT2G32440, AT1G79750, AT1G78960, AT1G52340	270	193	2458	1.13207	1	0.797155	99.2858
KEGG_PATHWAY	ath00604:Glycosphingolipid biosynthesis	8	0.0523697	0.371182	AT1G72990, AT1G05590	270	4	2458	4.55185	1	0.796188	99.3961
KEGG_PATHWAY	ath00270:Cysteine and methionine metabolism	36	0.235664	0.401534	AT2G36880, AT5G19550, AT4G37770, AT3G02470, AT2G19590, AT3G03630, AT4G31990, AT5G18930, AT1G62800	270	64	2458	1.28021	1	0.817222	99.6498
KEGG_PATHWAY	ath03030:DNA replication	23	0.157109	0.403839	AT4G20325, AT5G26680, AT1G08840, AT2G42120, AT5G41880, AT1G07370	270	38	2458	1.43743	1	0.808943	99.6644
KEGG_PATHWAY	ath00970:Aminoacyl-tRNA biosynthesis	26	0.183294	0.410588	AT5G26710, AT4G13780, AT1G50200, AT3G07420, AT1G66520, AT4G10320, AT3G02760	270	47	2458	1.35587	1	0.805447	99.7039
KEGG_PATHWAY	ath00906:Carotenoid biosynthesis	15	0.104739	0.438743	AT1G30100, AT3G19270, AT1G78390, AT1G52340	270	22	2458	1.65522	1	0.823199	99.8273
KEGG_PATHWAY	ath00350:Tyrosine metabolism	14	0.104739	0.468705	AT1G79440, AT5G19550, AT4G31990, AT1G62800	270	23	2458	1.58325	1	0.841154	99.9056
KEGG_PATHWAY	ath00564:Glycerophospholipid metabolism	21	0.130924	0.47063	AT4G26770, AT3G16785, AT5G25370, AT4G16700, AT2G26870	270	32	2458	1.42245	1	0.834031	99.9093
KEGG_PATHWAY	ath00531:Glycosaminoglycan degradation	7	0.0523697	0.501509	AT1G72990, AT1G05590	270	6	2458	3.03457	1	0.851845	99.9532
KEGG_PATHWAY	ath04120:Ubiquitin mediated proteolysis	47	0.314218	0.528006	AT5G05560, AT3G58040, AT1G04510, AT2G16920, AT3G48150, AT5G15400, AT2G04660, AT3G17205, AT4G11920, AT3G16320, AT1G70320, AT2G32790	270	99	2458	1.10348	1	0.864949	99.9744
KEGG_PATHWAY	ath01065:Biosynthesis of alkaloids derived from histidine and purine	75	0.497512	0.534567	AT1G72880, AT4G26270, AT5G08300, AT5G57850, AT5G03290, AT2G05710, AT1G43710, AT3G55410, AT5G66760, AT1G79530, AT3G52990, AT4G18440, AT3G57610, AT1G16300, AT1G13700, AT3G04050, AT3G55650, AT1G79750, AT5G24410	270	164	2458	1.0547	1	0.862525	99.978
KEGG_PATHWAY	ath00565:Ether lipid metabolism	13	0.0785546	0.536354	AT3G16785, AT5G25370, AT2G26870	270	16	2458	1.70694	1	0.856556	99.9789
KEGG_PATHWAY	ath00240:Pyrimidine metabolism	36	0.235664	0.53909	AT4G21710, AT1G72880, AT5G60040, AT5G14580, AT4G22930, AT1G30820, AT3G57660, AT2G42120, AT5G41880	270	72	2458	1.13796	1	0.851414	99.9803
KEGG_PATHWAY	ath00100:Steroid biosynthesis	16	0.104739	0.553837	AT2G34500, AT4G15340, AT3G02580, AT1G78960	270	26	2458	1.40057	1	0.85586	99.9862
KEGG_PATHWAY	ath00380:Tryptophan metabolism	21	0.130924	0.566818	AT2G44460, AT1G54100, AT5G11320, AT3G55410, AT5G25620	270	36	2458	1.2644	1	0.858981	99.99
KEGG_PATHWAY	ath03450:Non-homologous end-joining	8	0.0523697	0.604905	AT5G26680, AT1G10520	270	8	2458	2.27593	1	0.880278	99.9964
KEGG_PATHWAY	ath00010:Glycolysis / Gluconeogenesis	40	0.261849	0.610611	AT4G26270, AT1G54100, AT5G01330, AT5G65690, AT1G79530, AT3G52990, AT1G78050, AT1G16300, AT3G04050, AT3G55650	270	86	2458	1.05857	1	0.878239	99.9969
KEGG_PATHWAY	ath04712:Circadian rhythm	13	0.104739	0.63036	AT4G18130, AT4G16250, AT1G09530, AT1G09570	270	29	2458	1.25568	1	0.885982	99.9983
KEGG_PATHWAY	ath00640:Propanoate metabolism	12	0.0785546	0.632318	AT1G54100, AT2G14170, AT5G08300	270	19	2458	1.43743	1	0.881694	99.9984
KEGG_PATHWAY	ath01063:Biosynthesis of alkaloids derived from shikimate pathway	73	0.497512	0.642067	AT4G26270, AT5G08300, AT2G40890, AT5G57850, AT2G04400, AT5G03290, AT1G25220, AT2G05710, AT3G55410, AT1G52410, AT5G66760, AT1G79530, AT3G52990, AT1G16300, AT3G04050, AT3G55650, AT1G79750, AT5G17990, AT1G69370	270	174	2458	0.994083	1	0.882833	99.9988
KEGG_PATHWAY	ath00511:Other glycan degradation	7	0.0523697	0.648285	AT1G72990, AT1G05590	270	9	2458	2.02305	1	0.881676	99.999
KEGG_PATHWAY	ath00020:Citrate cycle (TCA cycle)	28	0.183294	0.67247	AT5G65690, AT5G66760, AT5G08300, AT5G03290, AT2G47510, AT2G05710, AT3G55410	270	61	2458	1.04469	1	0.892724	99.9995
KEGG_PATHWAY	ath00600:Sphingolipid metabolism	8	0.0523697	0.686917	AT1G72990, AT4G22330	270	10	2458	1.82074	1	0.897221	99.9997
KEGG_PATHWAY	ath00520:Amino sugar and nucleotide sugar metabolism	31	0.209479	0.703093	AT5G24090, AT3G12500, AT1G08200, AT1G78050, AT5G18070, AT5G17770, AT1G05590, AT1G05610	270	73	2458	0.997666	1	0.902853	99.9998
KEGG_PATHWAY	ath03022:Basal transcription factors	17	0.104739	0.717541	AT4G24440, AT1G54140, AT4G36650, AT4G20280	270	33	2458	1.10348	1	0.907423	99.9999
KEGG_PATHWAY	ath00710:Carbon fixation in photosynthetic organisms	32	0.209479	0.730107	AT5G65690, AT5G19550, AT3G52990, AT3G04050, AT4G31990, AT3G55650, AT1G79750, AT1G62800	270	75	2458	0.971062	1	0.910897	99.9999
KEGG_PATHWAY	ath00460:Cyanoamino acid metabolism	12	0.0785546	0.735287	AT1G02640, AT1G22020, AT1G73050	270	23	2458	1.18744	1	0.909955	100
KEGG_PATHWAY	ath01064:Biosynthesis of alkaloids derived from ornithine, lysine and nicotinic acid	66	0.445143	0.748853	AT2G37500, AT4G26270, AT5G08300, AT5G19550, AT5G03290, AT2G05710, AT4G31990, AT3G55410, AT1G62800, AT5G66760, AT1G79530, AT3G52990, AT1G16300, AT3G04050, AT2G29260, AT3G55650, AT1G79750	270	166	2458	0.932307	1	0.914256	100
KEGG_PATHWAY	ath03060:Protein export	11	0.0785546	0.756864	AT1G06870, AT5G61970, AT1G24490	270	24	2458	1.13796	1	0.915272	100
KEGG_PATHWAY	ath00340:Histidine metabolism	8	0.0523697	0.803523	AT1G54100, AT1G43710	270	14	2458	1.30053	1	0.938548	100
KEGG_PATHWAY	ath00450:Selenoamino acid metabolism	12	0.0785546	0.812709	AT2G36880, AT4G13780, AT3G03630	270	27	2458	1.01152	1	0.940466	100
KEGG_PATHWAY	ath01066:Biosynthesis of alkaloids derived from terpenoid and polyketide	59	0.392773	0.820306	AT4G26270, AT5G08300, AT3G02580, AT5G03290, AT2G05710, AT3G55410, AT5G27450, AT5G66760, AT1G79530, AT3G52990, AT1G16300, AT3G04050, AT2G47510, AT3G55650, AT1G79750	270	155	2458	0.881004	1	0.941639	100
KEGG_PATHWAY	ath00592:alpha-Linolenic acid metabolism	9	0.0785546	0.828619	AT3G22400, AT3G01420, AT3G06860	270	28	2458	0.975397	1	0.943302	100
KEGG_PATHWAY	ath03020:RNA polymerase	8	0.0785546	0.843305	AT4G21710, AT5G60040, AT3G57660	270	29	2458	0.941762	1	0.948466	100
KEGG_PATHWAY	ath00910:Nitrogen metabolism	10	0.104739	0.854931	AT1G48470, AT1G08080, AT2G28210, AT5G14740	270	42	2458	0.867019	1	0.952081	100
KEGG_PATHWAY	ath00620:Pyruvate metabolism	23	0.157109	0.855972	AT1G54100, AT5G65690, AT3G52990, AT3G04050, AT3G55650, AT1G79750	270	65	2458	0.840342	1	0.950232	100
KEGG_PATHWAY	ath00670:One carbon pool by folate	2	0.0523697	0.861542	AT1G22020, AT1G66520	270	17	2458	1.07102	1	0.950849	100
KEGG_PATHWAY	ath00980:Metabolism of xenobiotics by cytochrome P450	2	0.0523697	0.902472	AT2G02930, AT1G02950	270	20	2458	0.91037	1	0.969543	100
KEGG_PATHWAY	ath00280:Valine, leucine and isoleucine degradation	3	0.0785546	0.909828	AT1G54100, AT2G14170, AT5G57850	270	35	2458	0.780317	1	0.971376	100
KEGG_PATHWAY	ath00650:Butanoate metabolism	2	0.0523697	0.92281	AT1G54100, AT1G79440	270	22	2458	0.827609	1	0.975906	100
KEGG_PATHWAY	ath00030:Pentose phosphate pathway	4	0.104739	0.930176	AT4G26270, AT1G78050, AT1G13700, AT5G24410	270	51	2458	0.714016	1	0.977938	100
KEGG_PATHWAY	ath00130:Ubiquinone and other terpenoid-quinone biosynthesis	2	0.0523697	0.94567	AT4G23660, AT1G60600	270	25	2458	0.728296	1	0.983625	100
KEGG_PATHWAY	ath00860:Porphyrin and chlorophyll metabolism	2	0.0523697	0.951677	AT5G26710, AT5G56090	270	26	2458	0.700285	1	0.985234	100
KEGG_PATHWAY	ath03050:Proteasome	4	0.104739	0.961795	AT4G28470, AT1G20200, AT3G22110, AT4G38630	270	58	2458	0.627842	1	0.988638	100
KEGG_PATHWAY	ath00051:Fructose and mannose metabolism	3	0.0785546	0.965685	AT4G26270, AT4G04040, AT1G76550	270	45	2458	0.606914	1	0.989533	100
KEGG_PATHWAY	ath00290:Valine, leucine and isoleucine biosynthesis	2	0.0523697	0.973122	AT5G57850, AT4G10320	270	31	2458	0.587336	1	0.991949	100
KEGG_PATHWAY	ath04130:SNARE interactions in vesicular transport	3	0.0785546	0.974539	AT1G11250, AT3G61450, AT5G07880	270	48	2458	0.568981	1	0.99199	100
KEGG_PATHWAY	ath03420:Nucleotide excision repair	3	0.0785546	0.981172	AT3G05210, AT2G42120, AT1G07370	270	51	2458	0.535512	1	0.99422	100
KEGG_PATHWAY	ath00900:Terpenoid backbone biosynthesis	2	0.0523697	0.991717	AT5G58782, AT5G27450	270	41	2458	0.444083	1	0.997836	100
KEGG_PATHWAY	ath00260:Glycine, serine and threonine metabolism	2	0.0523697	0.994187	AT1G22020, AT1G52410	270	44	2458	0.413805	1	0.9985	100
KEGG_PATHWAY	ath00480:Glutathione metabolism	2	0.0523697	0.997744	AT2G02930, AT1G02950	270	52	2458	0.350142	1	0.999499	100
KEGG_PATHWAY	ath00190:Oxidative phosphorylation	7	0.183294	0.99904	AT5G08680, AT4G39080, AT2G28520, AT5G66760, AT1G17260, AT3G42050, AT5G56090	270	142	2458	0.448774	1	0.999807	100
KEGG_PATHWAY	ath03040:Spliceosome	4	0.104739	0.999665	AT5G08290, AT1G04510, AT1G24706, AT2G41500	270	107	2458	0.340325	1	0.99994	100
KEGG_PATHWAY	ath03010:Ribosome	8	0.209479	0.999999	AT2G18020, AT3G53020, AT1G80750, AT3G25520, AT2G20060, AT3G04920, AT2G27720, AT3G28500	270	233	2458	0.312574	1	1	100
KEGG_PATHWAY	ath00630:Glyoxylate and dicarboxylate metabolism	1	0.0261849	1	AT2G05710	270	32	2458	0.284491	1	1	100
KEGG_PATHWAY	ath00053:Ascorbate and aldarate metabolism	1	0.0261849	1	AT1G54100	270	31	2458	0.293668	1	1	100
KEGG_PATHWAY	ath00232:Caffeine metabolism	1	0.0261849	1	AT4G34890	270	2	2458	4.55185	1	1	100
KEGG_PATHWAY	ath00561:Glycerolipid metabolism	1	0.0261849	1	AT1G54100	270	18	2458	0.505761	1	1	100
KEGG_PATHWAY	ath00071:Fatty acid metabolism	1	0.0261849	1	AT1G54100	270	32	2458	0.284491	1	1	100
KEGG_PATHWAY	ath00603:Glycosphingolipid biosynthesis	1	0.0261849	1	AT1G05590	270	4	2458	2.27593	1	1	100
KEGG_PATHWAY	ath04650:Natural killer cell mediated cytotoxicity	1	0.0261849	1	AT2G43790	270	16	2458	0.568981	1	1	100
KEGG_PATHWAY	ath00410:beta-Alanine metabolism	1	0.0261849	1	AT1G54100	270	17	2458	0.535512	1	1	100
KEGG_PATHWAY	ath00920:Sulfur metabolism	1	0.0261849	1	AT3G03630	270	20	2458	0.455185	1	1	100
KEGG_PATHWAY	ath00770:Pantothenate and CoA biosynthesis	1	0.0261849	1	AT5G57850	270	15	2458	0.606914	1	1	100
KEGG_PATHWAY	ath00780:Biotin metabolism	1	0.0261849	1	AT5G04620	270	3	2458	3.03457	1	1	100
KEGG_PATHWAY	ath00785:Lipoic acid metabolism	1	0.0261849	1	AT4G31050	270	4	2458	2.27593	1	1	100
KEGG_PATHWAY	ath00960:Tropane, piperidine and pyridine alkaloid biosynthesis	1	0.0261849	1	AT2G29260	270	18	2458	0.505761	1	1	100
KEGG_PATHWAY	ath00760:Nicotinate and nicotinamide metabolism	1	0.0261849	1	AT1G72880	270	8	2458	1.13796	1	1	100
KEGG_PATHWAY	ath00941:Flavonoid biosynthesis	1	0.0261849	1	AT2G40890	270	19	2458	0.479142	1	1	100
