# Supplementary material for: Sequencing, de novo assembly and comparative analysis of Raphanus sativus transcriptome
Source: Front Plant Sci. 2015 Apr 1;6:198. doi: 10.3389/fpls.2015.00198 (PMC4428447; doi:10.3389/fpls.2015.00198)
Supplement: Supplementary file 8 [file DataSheet4.XLSX]

## Sheet: Sheet2
Number, repeat number and total repeat length of each SSR type in raddish
motif	number	repeat number	average repeat number	total length
AC/CA	1025	5-12	6.14732	12602
AG/GA	5980	5-12	6.52659	78058
TC/CT	4836	5-12	6.21216	60084
TG/GT	1199	5-11	6.18349	14828
CG/GC	21	5-5	5	210
AAT/ATA/TAA	217	5-8	5.30876	3456
AAC/ACA/CAA	1147	5-8	5.62511	19356
AAG/AGA/GAA	3224	5-8	5.60422	54204
ATT/TAT/TTA	272	5-8	5.54412	4524
ATC/TCA/CAT	1048	5-8	5.59351	17586
ATG/TGA/GAT	1276	5-8	5.50392	21069
ACT/CTA/TAC	154	5-8	5.35065	2472
ACC/CCA/CAC	582	5-8	5.4433	9504
ACG/CGA/GAC	52	5-7	5.17308	807
AGT/GTA/TAG	179	5-8	5.34637	2871
AGC/GCA/CAG	575	5-8	5.52	9522
AGG/GGA/GAG	1352	5-8	5.57742	22622
TTC/TCT/CTT	1957	5-8	5.41151	31771
TTG/TGT/GTT	898	5-7	5.4922	14796
TCC/CCT/CTC	1063	5-8	5.50611	17559
TCG/CGT/GTC	87	5-8	5.67433	1481
TGC/GCT/CTG	558	5-8	5.35544	8965
TGG/GGT/GTG	715	5-8	5.44242	11674
CCG/CGC/GCC	100	5-6	5.1	1530
CGG/GCG/GGC	99	5-7	5.26263	1563
AAAT	2	5-5	5	40
AAAC	5	5-5	5	100
AAAG	10	5-6	5.1	204
AACA	5	5-5	5	100
AACC	1	5-5	5	20
AAGA	10	5-6	5.5	220
AAGG	1	5-5	5	20
ATAT	50	5-5	5	1000
ATAC	3	5-5	5	60
ATCT	3	5-5	5	60
ATGT	3	5-5	5	60
ATGG	1	6-6	6	24
ACAA	4	5-6	5.25	84
ACAC	22	5-5	5	440
ACCA	1	5-5	5	20
AGAA	11	5-6	5.09	224
AGAG	195	5-5	5	3900
AGTG	1	5-5	5	20
AGGA	1	5-5	5	20
TAAA	1	5-5	5	20
TATA	45	5-5	5	900
TATC	1	6-6	6	24
TATG	3	5-5	5	60
TAGT	1	5-5	5	20
TTAG	1	5-5	5	20
TTTC	7	5-5	5	140
TTTG	7	5-6	5.14	144
TTCT	6	5-5	5	120
TTCC	3	5-5	5	60
TTGT	6	5-5	5	120
TCAC	1	5-5	5	20
TCTA	1	5-5	5	20
TCTT	10	5-5	5	200
TCTC	70	5-5	5	1400
TCTG	1	5-5	5	20
TCCT	4	5-5	5	80
TCCC	1	5-5	5	20
AATC	3	5-6	5.33	64
AATG	1	5-5	5	20
AAGC	3	5-5	5	60
ATTC	1	5-5	5	20
ATTG	1	5-5	5	20
ATCA	3	5-6	5.67	68
ATCC	3	5-6	5.33	64
ACAT	4	5-8	6.5	104
ACTC	1	5-5	5	20
AGAC	1	5-5	5	20
AGCA	6	5-6	5.33	128
AGGC	1	5-5	5	20
AGGG	4	5-6	5.25	84
TACA	4	5-9	7	112
TTCA	2	5-5	5	40
TTCG	1	5-5	5	20
TTGC	5	5-5	5	100
TCAA	3	5-5	5	60
TCAT	2	5-5	5	40
TCCA	3	5-5	5	60
TCGT	1	5-5	5	20
TCGC	1	5-5	5	20
AAGAG	7	5-5	5	175
ATTGA	1	5-5	5	25
AAAGC	1	5-5	5	25
AACCC	1	5-5	5	25
CAGCC	1	5-5	5	25
GGGAA	1	5-5	5	25
TGAAT	1	5-5	5	25
AAAATC	4	5-5	5	120
AAATCA	4	5-5	5	120
AAAGAG	2	5-5	5	60
