# Supplementary material for: Sequencing, de novo assembly and comparative analysis of Raphanus sativus transcriptome
Source: Front Plant Sci. 2015 Apr 1;6:198. doi: 10.3389/fpls.2015.00198 (PMC4428447; doi:10.3389/fpls.2015.00198)
Supplement: Supplementary file 9 [file DataSheet5.XLSX]

## Sheet: Sheet1
Table Identification of transcription factor families
Family name	Unigene count
HB	173
MYB	108
bHLH	104
C3H	104
bZIP	102
NAC	97
MYB-related	95
AP2-EREBP	86
WRKY	84
C2H2	81
Orphans	77
CCAAT	65
MADS	62
SNF2	59
AUX/IAA	58
ARF	55
GRAS	54
PHD	52
G2-like	43
GNAT	40
SET	40
TRAF	40
C2C2-GATA	39
TUB	35
Alfin-like	32
FHA	29
Trihelix	29
E2F-DP	28
HMG	26
ABI3VP1	25
BES1	25
PLATZ	25
C2C2-Dof	23
Jumonji	22
C2C2-CO-like	20
EIL	20
LIM	20
LOB	20
SBP	20
CAMTA	19
mTERF	17
FAR1	17
LUG	17
TAZ	16
ARR-B	15
HSF	15
RWP-RK	15
Tify	14
Pseudo ARR-B	14
Sigma70-like	14
DDT	13
SWI/SNF-BAF60b	13
BBR/BPC	12
MBF1	12
DBP	9
RB	9
VOZ	8
zf-HD	8
ARID	7
SRS	7
TCP	7
BSD	4
C2C2-YABBY	4
Rcd1-like	4
Coactivator p15	4
CPP	4
GRF	4
OFP	3
SWI/SNF-SWI3	3
GeBP	2
MED6	2
S1Fa-like	2
CSD	2
IWS1	2
PBF-2-like	2
ULT	1
LFY	1
MED7	1
