# Supplementary material for: Sequencing, de novo assembly and comparative analysis of Raphanus sativus transcriptome
Source: Front Plant Sci. 2015 Apr 1;6:198. doi: 10.3389/fpls.2015.00198 (PMC4428447; doi:10.3389/fpls.2015.00198)
Supplement: Supplementary file 10 [file DataSheet6.XLSX]

## Sheet: Sheet1
Number of each type of enzyme in R. stativus
Enzyme name	Unigene count
Non-specific serine/threonine protein kinase	2258
Phosphoprotein phosphatase	491
RNA helicase	305
Beta-glucosidase	208
Ubiquitinyl hydrolase 1	176
Histone-lysine N-methyltransferase	144
RNA-directed DNA polymerase	127
Glutathione transferase	122
Peptidylprolyl isomerase	118
Mitogen-activated protein kinase	115
DNA helicase	103
Calcium-transporting ATPase	100
Ubiquitin--protein ligase	100
Receptor protein-tyrosine kinase	89
Pectinesterase	84
Alpha,alpha-trehalose-phosphate synthase (UDP-forming)	83
Protein S-acyltransferase	82
Xenobiotic-transporting ATPase	82
Glucan endo-1,3-beta-D-glucosidase	79
Phospholipid-translocating ATPase	77
DNA-directed RNA polymerase	73
1,3-beta-glucan synthase	72
[RNA-polymerase]-subunit kinase	68
Cyclin-dependent kinase	68
Histone acetyltransferase	67
Xyloglucan:xyloglucosyl transferase	61
DNA-directed DNA polymerase	60
Cellulose synthase (UDP-forming)	58
Phospholipase D	58
Acid phosphatase	56
Long-chain-fatty-acid--CoA ligase	54
Carboxylesterase	53
Peroxidase	53
4-hydroxy-tetrahydrodipicolinate reductase	52
Beta-galactosidase	52
Proteasome endopeptidase complex	52
Very-long-chain 3-oxoacyl-CoA synthase	52
Proton-exporting ATPase	50
NADH:ubiquinone reductase (H(+)-translocating)	48
Histone deacetylase	47
Poly(A)-specific ribonuclease	46
Ribonuclease H	46
Carbonate dehydratase	44
Inorganic diphosphatase	44
Inositol-polyphosphate 5-phosphatase	44
Polygalacturonase	44
Aspartate transaminase	42
Protein-tyrosine-phosphatase	42
RNA-directed RNA polymerase	41
Aldehyde dehydrogenase (NAD(+))	38
Caffeate O-methyltransferase	38
Dihydrokaempferol 4-reductase	37
Nepenthesin	37
Protein disulfide-isomerase	37
Cysteine synthase	36
Ulp1 peptidase	36
Indole-3-acetaldehyde oxidase	35
Succinate-semialdehyde dehydrogenase (acetylating)	35
1-phosphatidylinositol-4-phosphate 5-kinase	34
Methionine adenosyltransferase	34
Non-specific protein-tyrosine kinase	34
Pyruvate kinase	34
ADP-ribose diphosphatase	32
Hydroxyacylglutathione hydrolase	32
Beta-amylase	31
1-acylglycerol-3-phosphate O-acyltransferase	30
Carotenoid 9,10-dioxygenase	30
Glutamate dehydrogenase (NAD(P)(+))	30
Mitogen-activated protein kinase kinase kinase	30
Alcohol dehydrogenase	29
DNA topoisomerase (ATP-hydrolyzing)	29
Secologanin synthase	29
Uridine kinase	29
Catalase	28
DNA topoisomerase	28
Glucose-6-phosphate 1-epimerase	28
NAD(+) diphosphatase	26
NADH dehydrogenase	26
1-phosphatidylinositol 4-kinase	25
Acylglycerol lipase	25
H(+)-transporting two-sector ATPase	25
L-ascorbate peroxidase	25
UDP-glucuronate 4-epimerase	25
3'(2'),5'-bisphosphate nucleotidase	24
Calcium/calmodulin-dependent protein kinase	24
DNA (cytosine-5-)-methyltransferase	24
Glycerophosphodiester phosphodiesterase	24
Linoleate 13S-lipoxygenase	24
Mitogen-activated protein kinase kinase	24
Phosphoinositide phospholipase C	24
Cellulase	23
Cinnamyl-alcohol dehydrogenase	23
CTP synthase (glutamine hydrolyzing)	23
Cytochrome-c oxidase	23
Diacylglycerol kinase	23
Dual-specificity kinase	23
Dynamin GTPase	23
Malate dehydrogenase	23
Sterol 24-C-methyltransferase	23
Flavonol 3-O-glucosyltransferase	22
Glucose-6-phosphate dehydrogenase (NADP(+))	22
Glutamate--ammonia ligase	22
Isochorismate synthase	22
Phenylalanine ammonia-lyase	22
Acireductone synthase	20
Aminocyclopropanecarboxylate oxidase	20
Fatty acyl-CoA reductase	20
Histidine kinase	20
Mannosyl-oligosaccharide 1,2-alpha-mannosidase	20
Phosphoenolpyruvate carboxylase	20
specific)	20
Starch synthase	20
[Protein-PII] uridylyltransferase	19
6-phosphofructokinase	19
Acetyl-CoA carboxylase	19
Acyl-CoA oxidase	19
Alpha-L-fucosidase	19
Asparagine--tRNA ligase	19
Chitinase	19
Ferroxidase	19
Phosphoethanolamine N-methyltransferase	19
Phosphoglycerate dehydrogenase	19
Squalene monooxygenase	19
Alpha-glucan, water dikinase	18
Dolichyl-diphosphooligosaccharide--protein glycotransferase	18
Galactinol--sucrose galactosyltransferase	18
Glycerol-3-phosphate 1-O-acyltransferase	18
Phosphoglycerate kinase	18
Ribose-phosphate diphosphokinase	18
Squalene synthase	18
Acetolactate synthase	17
Aconitate hydratase	17
Adenosine kinase	17
Agmatine N(4)-coumaroyltransferase	17
Beta-ketoacyl-[acyl-carrier-protein] synthase I	17
Ceramidase	17
Fructose-bisphosphate aldolase	17
Hexokinase	17
Inositol-1,4-bisphosphate 1-phosphatase	17
Isocitrate dehydrogenase (NAD(+))	17
Monodehydroascorbate reductase (NADH)	17
Monogalactosyldiacylglycerol synthase	17
Pantothenate kinase	17
Peptide-N(4)-(N-acetyl-beta-glucosaminyl)asparagine amidase	17
Signal peptidase I	17
Uridine nucleosidase	17
(+)-abscisic acid 8'-hydroxylase	16
(+)-neomenthol dehydrogenase	16
1-phosphatidylinositol-3-phosphate 5-kinase	16
3-isopropylmalate dehydrogenase	16
Acyl-[acyl-carrier-protein] desaturase	16
Alpha-D-xyloside xylohydrolase	16
Arginine decarboxylase	16
ATP citrate synthase	16
Bis(5'-nucleosyl)-tetraphosphatase (asymmetrical)	16
Citrate (Si)-synthase	16
Ferredoxin--NADP(+) reductase	16
Glucose-1-phosphate adenylyltransferase	16
Guanylate kinase	16
Nitrilase	16
Peptide-methionine (R)-S-oxide reductase	16
Phosphatidate cytidylyltransferase	16
Phosphoinositide 5-phosphatase	16
Spermidine synthase	16
Uracil phosphoribosyltransferase	16
3-deoxy-7-phosphoheptulonate synthase	14
Alanine transaminase	14
Diacylglycerol O-acyltransferase	14
Ferrochelatase	14
Flavone 3'-O-methyltransferase	14
Glucosylceramidase	14
Hydroxymethylglutaryl-CoA reductase (NADPH)	14
Inositol-1,3,4-trisphosphate 5/6-kinase	14
Inositol-tetrakisphosphate 1-kinase	14
Mannan endo-1,4-beta-mannosidase	14
Microtubule-severing ATPase	14
Triacylglycerol lipase	14
Tryptophan synthase	14
2-isopropylmalate synthase	13
3-hydroxyisobutyryl-CoA hydrolase	13
4-coumarate--CoA ligase	13
Alpha-mannosidase	13
Arginyltransferase	13
Branched-chain-amino-acid transaminase	13
Enoyl-CoA hydratase	13
Ferric-chelate reductase (NADH)	13
Fructokinase	13
Glycogen phosphorylase	13
GMP synthase (glutamine-hydrolyzing)	13
Helper-component proteinase	13
Histone-arginine N-methyltransferase	13
Methylenetetrahydrofolate reductase (NAD(P)H)	13
Methylthioribulose 1-phosphate dehydratase	13
NADH kinase	13
Non-reducing end alpha-L-arabinofuranosidase	13
Nuclear-inclusion-a endopeptidase	13
Oligopeptidase B	13
Oxoglutarate dehydrogenase (succinyl-transferring)	13
Peptide-methionine (S)-S-oxide reductase	13
Plant seed peroxygenase	13
Polyribonucleotide nucleotidyltransferase	13
Ribose-5-phosphate isomerase	13
Serine C-palmitoyltransferase	13
Spermine oxidase	13
Succinate--CoA ligase (ADP-forming)	13
Sulfate adenylyltransferase	13
Tetrahydrofolate synthase	13
Transketolase	13
(6-4)DNA photolyase	12
(S)-2-hydroxy-acid oxidase	12
3-hydroxyacyl-CoA dehydrogenase	12
3-hydroxybutyryl-CoA epimerase	12
Adenylyl-sulfate reductase (glutathione)	12
Alanine--glyoxylate transaminase	12
Aminoacyl-tRNA hydrolase	12
Arogenate dehydratase	12
Biotin carboxylase	12
Cytokinin dehydrogenase	12
Glutamyl-tRNA reductase	12
Glutathione gamma-glutamylcysteinyltransferase	12
Glycerate 3-kinase	12
Limit dextrinase	12
Malate dehydrogenase (oxaloacetate-decarboxylating) (NADP(+))	12
NAD(+) ADP-ribosyltransferase	12
NAD(+) kinase	12
Peroxiredoxin	12
Phenylalanine--tRNA ligase	12
Pyruvate, phosphate dikinase	12
Ribonucleoside-diphosphate reductase	12
Serine O-acetyltransferase	12
Sterol 14-alpha-demethylase	12
Thioredoxin-disulfide reductase	12
Ubiquinol--cytochrome-c reductase	12
(2E,6E)-farnesyl diphosphate synthase	11
[Pyruvate, phosphate dikinase] kinase	11
1-acylglycerophosphocholine O-acyltransferase	11
3-methyl-2-oxobutanoate dehydrogenase (2-methylpropanoyl-transferring)	11
Adenine phosphoribosyltransferase	11
Adenosinetriphosphatase	11
Adenosylmethionine decarboxylase	11
Alpha-galactosidase	11
Alpha-glucosidase	11
Carotene epsilon-monooxygenase	11
Digalactosyldiacylglycerol synthase	11
Dihydrolipoyl dehydrogenase	11
Dihydrolipoyllysine-residue succinyltransferase	11
Dimethylallyltranstransferase	11
DNA-(apurinic or apyrimidinic site) lyase	11
Dodecenoyl-CoA isomerase	11
FAD diphosphatase	11
Flavanone 3-dioxygenase	11
Flavanone 4-reductase	11
Fructose-bisphosphatase	11
Gibberellin 2-beta-dioxygenase	11
Glutamate 5-kinase	11
Glutamate carboxypeptidase II	11
Glutamate-5-semialdehyde dehydrogenase	11
Glutathione peroxidase	11
Glycine hydroxymethyltransferase	11
Glycine--tRNA ligase	11
Lactoylglutathione lyase	11
Methylsterol monooxygenase	11
Mitochondrial processing peptidase	11
mRNA (guanine-N(7)-)-methyltransferase	11
Pectate lyase	11
Phosphoglycerate mutase (2,3-diphosphoglycerate-independent)	11
Phosphopyruvate hydratase	11
Pyruvate dehydrogenase (acetyl-transferring)	11
Rhomboid protease	11
Sterol 3-beta-glucosyltransferase	11
Threonine synthase	11
UDP-arabinopyranose mutase	11
Unspecific monooxygenase	11
12-oxophytodienoate reductase	10
2-succinyl-6-hydroxy-2,4-cyclohexadiene-1-carboxylate synthase	10
3-epi-6-deoxocathasterone 23-monooxygenase	10
4-alpha-glucanotransferase	10
4-hydroxy-tetrahydrodipicolinate synthase	10
Adenosylhomocysteinase	10
Amino-acid N-acetyltransferase	10
Argininosuccinate synthase	10
Arogenate dehydrogenase (NADP(+))	10
Aspartate kinase	10
Betaine-aldehyde dehydrogenase	10
Caffeoyl-CoA O-methyltransferase	10
Choline kinase	10
C-terminal processing peptidase	10
Endopeptidase Clp	10
Formate--tetrahydrofolate ligase	10
Glucomannan 4-beta-mannosyltransferase	10
Glucose-6-phosphate isomerase	10
Glutamate synthase (NADH)	10
Glutamate--tRNA ligase	10
Glutathione synthase	10
Glutathione-disulfide reductase	10
Glycylpeptide N-tetradecanoyltransferase	10
Homoserine dehydrogenase	10
Inositol-3-phosphate synthase	10
Laccase	10
Leucyl aminopeptidase	10
Mannose-1-phosphate guanylyltransferase	10
Methylcrotonoyl-CoA carboxylase	10
mRNA guanylyltransferase	10
o-succinylbenzoate synthase	10
Phosphatidylinositol 3-kinase	10
Phosphoglucomutase (alpha-D-glucose-1,6-bisphosphate-dependent)	10
Phosphogluconate dehydrogenase (NADP(+)-dependent, decarboxylating)	10
Photosystem I	10
Polynucleotide 5'-phosphatase	10
Polynucleotide adenylyltransferase	10
Prolyl aminopeptidase	10
Sphinganine C(4)-monooxygenase	10
Sucrose synthase	10
Sucrose-phosphate phosphatase	10
synthase	10
Thiol oxidase	10
Trans-2-enoyl-CoA reductase (NADPH)	10
tRNA (guanine(26)-N(2))-dimethyltransferase	10
Xylan 1,4-beta-xylosidase	10
(Z)-3-hexen-1-ol acetyltransferase	8
1,4-alpha-glucan branching enzyme	8
1-alkylglycerophosphocholine O-acetyltransferase	8
5'-nucleotidase	8
9-cis-epoxycarotenoid dioxygenase	8
Adenylate kinase	8
Beta-fructofuranosidase	8
Cysteine desulfurase	8
Diaminopimelate epimerase	8
Dihomomethionine N-hydroxylase	8
Dihydrofolate reductase	8
Diphosphoinositol-pentakisphosphate kinase	8
Ethanolamine kinase	8
Fatty-acyl-CoA-transporting ATPase	8
Flavonol synthase	8
Formamidase	8
Geranylgeranyl diphosphate synthase	8
Glutamate synthase (ferredoxin)	8
Homocysteine S-methyltransferase	8
Hydroperoxide dehydratase	8
Icosanoyl-CoA synthase	8
IMP dehydrogenase	8
Inositol-hexakisphosphate kinase	8
Inositol-polyphosphate multikinase	8
Inositol-tetrakisphosphate 5-kinase	8
Linoleate 9S-lipoxygenase	8
Methenyltetrahydrofolate cyclohydrolase	8
Methylenetetrahydrofolate dehydrogenase (NADP(+))	8
NADH:ubiquinone reductase (non-electrogenic)	8
Phosphatidylinositol N-acetylglucosaminyltransferase	8
Phospholipid-hydroperoxide glutathione peroxidase	8
Phosphoribosylformylglycinamidine synthase	8
Procollagen-proline dioxygenase	8
Protein-disulfide reductase	8
Sphinganine-1-phosphate aldolase	8
Strictosidine synthase	8
Thioglucosidase	8
Thymidylate synthase	8
tRNA dimethylallyltransferase	8
Ubiquinol oxidase	8
UDP-4-amino-4-deoxy-L-arabinose formyltransferase	8
UDP-glucuronic acid oxidase (UDP-4-keto-hexauronic acid decarboxylating)	8
Vesicle-fusing ATPase	8
Xaa-Pro aminopeptidase	8
([Pyruvate, phosphate dikinase] phosphate) phosphotransferase	7
23S rRNA (adenine(2503)-C(2))-methyltransferase	7
3-isopropylmalate dehydratase	7
Abscisic-aldehyde oxidase	7
Acetyl-CoA C-acyltransferase	7
Aminomethyltransferase	7
ATP phosphoribosyltransferase	7
Diphosphate--fructose-6-phosphate 1-phosphotransferase	7
DNA ligase (ATP)	7
FAD synthetase	7
Fumarate hydratase	7
Geranylgeranyl diphosphate reductase	7
GTP diphosphokinase	7
Histidinol dehydrogenase	7
Hydroquinone glucosyltransferase	7
Hydroxycinnamate 4-beta-glucosyltransferase	7
Hydroxymethylglutaryl-CoA lyase	7
Inositol oxygenase	7
Isoamylase	7
Isocitrate dehydrogenase (NADP(+))	7
Leucine--tRNA ligase	7
Long-chain-alcohol O-fatty-acyltransferase	7
Lycopene epsilon-cyclase	7
Methionine transaminase	7
Naringenin-chalcone synthase	7
Nitrate reductase (NADH)	7
Nucleoside-diphosphate kinase	7
Palmitoyl-protein hydrolase	7
Phosphatidate phosphatase	7
Phospholipid:diacylglycerol acyltransferase	7
Phosphoribulokinase	7
Poly(ADP-ribose) glycohydrolase	7
Prolyl oligopeptidase	7
Protein farnesyltransferase	7
Protochlorophyllide reductase	7
Site-1 protease	7
Threonine ammonia-lyase	7
Trans-cinnamate 4-monooxygenase	7
Trehalose-phosphatase	7
Triose-phosphate isomerase	7
Tripeptidyl-peptidase II	7
tRNA(adenine(34)) deaminase	7
UDP-arabinose 4-epimerase	7
UDP-glucose 6-dehydrogenase	7
UDP-N-acetylgalactosamine diphosphorylase	7
UDP-N-acetylglucosamine diphosphorylase	7
Uroporphyrinogen decarboxylase	7
UTP--glucose-1-phosphate uridylyltransferase	7
Very-long-chain (3R)-3-hydroxyacyl-[acyl-carrier protein] dehydratase	7
Xylulokinase	7
1-aminocyclopropane-1-carboxylate deaminase	6
1-aminocyclopropane-1-carboxylate synthase	6
2-hydroxy-6-oxonona-2,4-dienedioate hydrolase	6
3-dehydroquinate dehydratase	6
4-hydroxyphenylpyruvate dioxygenase	6
5-methyltetrahydropteroyltriglutamate--homocysteine S-methyltransferase	6
6-phosphogluconolactonase	6
Acetyl-CoA C-acetyltransferase	6
Adenylosuccinate synthase	6
Alpha-1,3-mannosyl-glycoprotein 2-beta-N-acetylglucosaminyltransferase	6
Amidase	6
Anthranilate phosphoribosyltransferase	6
Anthranilate synthase	6
Aspartate carbamoyltransferase	6
Carbamoyl-phosphate synthase (glutamine-hydrolyzing)	6
Carboxyvinyl-carboxyphosphonate phosphorylmutase	6
Chlorophyll(ide) b reductase	6
Cyanoalanine nitrilase	6
Cystathionine gamma-synthase	6
Cytochrome-b5 reductase	6
Dihydroneopterin aldolase	6
Dihydrouracil dehydrogenase (NAD(+))	6
Dolichyl-phosphate beta-glucosyltransferase	6
Formyltetrahydrofolate deformylase	6
Glyceraldehyde-3-phosphate dehydrogenase (phosphorylating)	6
Glycerol-3-phosphate 2-O-acyltransferase	6
Glycine dehydrogenase (aminomethyl-transferring)	6
Glyoxylate reductase	6
Homogentisate phytyltransferase	6
Homoserine kinase	6
Inositol-phosphate phosphatase	6
Isopentenyl-diphosphate Delta-isomerase	6
L-Ala-D/L-Glu epimerase	6
L-arabinokinase	6
L-glutamate gamma-semialdehyde dehydrogenase	6
Malate dehydrogenase (NADP(+))	6
Oleoyl-[acyl-carrier-protein] hydrolase	6
Peptide alpha-N-acetyltransferase	6
Peptide deformylase	6
Phosphatidylserine decarboxylase	6
Phosphoribosyl-AMP cyclohydrolase	6
Phosphoribosyl-ATP diphosphatase	6
Phosphoserine transaminase	6
Protein geranylgeranyltransferase type I	6
Protein-tyrosine sulfotransferase	6
Sedoheptulose-bisphosphatase	6
S-formylglutathione hydrolase	6
Shikimate dehydrogenase	6
Succinate dehydrogenase (ubiquinone)	6
Superoxide dismutase	6
Thiamine diphosphokinase	6
tRNA (guanine(37)-N(1))-methyltransferase	6
tRNA (guanine(46)-N(7))-methyltransferase	6
UDP-sulfoquinovose synthase	6
UMP kinase	6
1,4-dihydroxy-2-naphthoyl-CoA synthase	5
2,4-dienoyl-CoA reductase (NADPH)	5
2-phytyl-1,4-naphtoquinone methyltransferase	5
3-mercaptopyruvate sulfurtransferase	5
4-(cytidine 5'-diphospho)-2-C-methyl-D-erythritol kinase	5
4-hydroxy-3-methylbut-2-enyl diphosphate reductase	5
6,7-dimethyl-8-ribityllumazine synthase	5
7-dehydrocholesterol reductase	5
acetylglucosaminyltransferase	5
Acireductone dioxygenase (Fe(2+)-requiring)	5
Acylaminoacyl-peptidase	5
Adenosylhomocysteine nucleosidase	5
Agmatine deiminase	5
Alanine--tRNA ligase	5
Allene-oxide cyclase	5
Alpha-amylase	5
Aminoacylase	5
Aminodeoxychorismate synthase	5
Anthocyanin 5-(6'''-hydroxycinnamoyltransferase)	5
Arsenite-transporting ATPase	5
Arylformamidase	5
Beta-carotene 3-hydroxylase	5
Beta-pyrazolylalanine synthase	5
Cathepsin B	5
CDP-diacylglycerol--inositol 3-phosphatidyltransferase	5
Cycloartenol synthase	5
Deoxyhypusine monooxygenase	5
Dihydropyrimidinase	5
Ethanolamine-phosphate cytidylyltransferase	5
Fucokinase	5
Fucose-1-phosphate guanylyltransferase	5
GDP-L-galactose phosphorylase	5
Glycerate dehydrogenase	5
GTP cyclohydrolase I	5
Histidine decarboxylase	5
Hydroxymethylbilane synthase	5
Indole-3-acetate beta-glucosyltransferase	5
Indoleacetaldoxime dehydratase	5
L-aspartate oxidase	5
L-dopachrome isomerase	5
L-mimosine synthase	5
Long-chain-alcohol oxidase	5
L-tryptophan--pyruvate aminotransferase	5
Magnesium chelatase	5
Magnesium-protoporphyrin IX monomethyl ester (oxidative) cyclase	5
Mannosyl-glycoprotein endo-beta-N-acetylglucosaminidase	5
Mannosyl-oligosaccharide 1,3-1,6-alpha-mannosidase	5
Methionine S-methyltransferase	5
Myrcene synthase	5
NADPH--hemoprotein reductase	5
N-carbamoylputrescine amidase	5
Nicotinate phosphoribosyltransferase	5
Omega-hydroxypalmitate O-feruloyl transferase	5
o-succinylbenzoate--CoA ligase	5
Pantetheine-phosphate adenylyltransferase	5
Phenylpyruvate tautomerase	5
Phosphoacetylglucosamine mutase	5
Phosphomethylpyrimidine synthase	5
Phosphoribosylaminoimidazole carboxylase	5
Polyneuridine-aldehyde esterase	5
Proline dehydrogenase	5
Protein-ribulosamine 3-kinase	5
Protoporphyrinogen oxidase	5
Pyrazolylalanine synthase	5
Ribonuclease T(2)	5
Ribonuclease Z	5
Selenocysteine lyase	5
Small RNA 2'-O-methyltransferase	5
Spermine synthase	5
Succinate-semialdehyde dehydrogenase (NAD(+))	5
Thiosulfate sulfurtransferase	5
Tryptophan transaminase	5
Tyrosine decarboxylase	5
Xylose isomerase	5
(decarboxylating)	4
[Myosin heavy-chain] kinase	4
1->3-glucosyltransferase	4
17-beta-estradiol 17-dehydrogenase	4
18S rRNA (adenine(1779)-N(6)/adenine(1780)-N(6))-dimethyltransferase	4
1-acylglycerophosphoethanolamine O-acyltransferase	4
24-methylenesterol C-methyltransferase	4
2-C-methyl-D-erythritol 4-phosphate cytidylyltransferase	4
2-oxo-4-hydroxy-4-carboxy-5-ureidoimidazoline decarboxylase	4
3-dehydrosphinganine reductase	4
3-hydroxyacyl-[acyl-carrier-protein] dehydratase	4
Adrenodoxin-NADP(+) reductase	4
Amidophosphoribosyltransferase	4
Anthocyanin 6''-O-malonyltransferase	4
Arabinose-5-phosphate isomerase	4
Arginase	4
Ascorbate ferrireductase (transmembrane)	4
Aspartate--tRNA ligase	4
Aspartyl aminopeptidase	4
Beta-N-acetylhexosaminidase	4
Beta-ureidopropionase	4
Biotin--[acetyl-CoA-carboxylase] ligase	4
Biotin--[methylcrotonoyl-CoA-carboxylase] ligase	4
Biotin--[methylmalonyl-CoA-carboxytransferase] ligase	4
Biotin--[propionyl-CoA-carboxylase (ATP-hydrolyzing)] ligase	4
Carbonyl reductase (NADPH)	4
Chlorophyll synthase	4
Chlorophyllase	4
Choline-phosphate cytidylyltransferase	4
Cucumisin	4
Cystathionine beta-lyase	4
Cysteamine dioxygenase	4
Delta(14)-sterol reductase	4
Deoxyhypusine synthase	4
Dihydrolipoyllysine-residue (2-methylpropanoyl)transferase	4
Dihydroxy-acid dehydratase	4
Diphthine synthase	4
Dolichyl-P-Man:Man(7)GlcNAc(2)-PP-dolichol alpha-1,6-mannosyltransferase	4
Enoyl-CoA hydratase 2	4
Ent-kaurenoic acid oxidase	4
Factor independent urate hydroxylase	4
Farnesylcysteine lyase	4
Fatty acid amide hydrolase	4
Flavonoid 3'-monooxygenase	4
GDP-L-fucose synthase	4
GDP-Man:Man(1)GlcNAc(2)-PP-dolichol alpha-1,3-mannosyltransferase	4
GDP-Man:Man(2)GlcNAc(2)-PP-dolichol alpha-1,6-mannosyltransferase	4
GDP-mannose 4,6-dehydratase	4
Glucan 1,3-alpha-glucosidase	4
Glutamate N-acetyltransferase	4
Glutamate--cysteine ligase	4
Glutamine--fructose-6-phosphate transaminase (isomerizing)	4
Glutaminyl-peptide cyclotransferase	4
Glyceraldehyde-3-phosphate dehydrogenase (NADP(+))	4
Guanosine-3',5'-bis(diphosphate) 3'-diphosphatase	4
Haloacetate dehalogenase	4
Hydroxyethylthiazole kinase	4
Hydroxyisourate hydrolase	4
Indole-3-acetate O-methyltransferase	4
Indole-3-glycerol-phosphate synthase	4
Isocitrate lyase	4
Leucocyanidin oxygenase	4
Lipid-phosphate phosphatase	4
Lipoyl synthase	4
L-lactate dehydrogenase	4
LL-diaminopimelate aminotransferase	4
Lupeol synthase	4
Malonate--CoA ligase	4
Mannosyl-oligosaccharide glucosidase	4
Membrane alanyl aminopeptidase	4
Metallocarboxypeptidase D	4
Molybdenum cofactor sulfurtransferase	4
Molybdopterin adenylyltransferase	4
Molybdopterin molybdotransferase	4
N-acetylglucosaminyl-proteoglycan 4-beta-glucuronosyltransferase	4
NAD(+) synthase (glutamine-hydrolyzing)	4
Nicotianamine synthase	4
Non-specific polyamine oxidase	4
Oligopeptidase A	4
Phospholipase C	4
Phosphomannomutase	4
Phosphoribosylamine--glycine ligase	4
Photosystem II	4
Polygalacturonate 4-alpha-galacturonosyltransferase	4
Prephenate dehydratase	4
Prolycopene isomerase	4
Protein xylosyltransferase	4
Protein-L-isoaspartate(D-aspartate) O-methyltransferase	4
Pyruvate decarboxylase	4
Quercetin-3-sulfate 4'-sulfotransferase	4
Ribonuclease P	4
Sinapate 1-glucosyltransferase	4
Sirohydrochlorin ferrochelatase	4
S-linalool synthase	4
Soluble epoxide hydrolase	4
Sphinganine kinase	4
Ste24 endopeptidase	4
Stearoyl-CoA 9-desaturase	4
Threonine--tRNA ligase	4
tRNA (carboxymethyluridine(34)-5-O)-methyltransferase	4
tRNA (cytosine(34)-C(5))-methyltransferase	4
tRNA pseudouridine(38/39) synthase	4
tRNA pseudouridine(38-40) synthase	4
tRNA:m(4)X modification enzyme	4
UDP-glucuronate decarboxylase	4
Urease	4
Xylogalacturonan beta-1,3-xylosyltransferase	4
Zeaxanthin epoxidase	4
(E)-4-hydroxy-3-methylbut-2-enyl-diphosphate synthase	2
[Acyl-carrier-protein] S-malonyltransferase	2
[Histone H3]-lysine-36 demethylase	2
[Ribulose-bisphosphate carboxylase]-lysine N-methyltransferase	2
16S rRNA (cytidine(1402)-2'-O)-methyltransferase	2
2,3-bisphosphoglycerate 3-phosphatase	2
2'-deoxymugineic-acid 2'-dioxygenase	2
2-hydroxymuconate-6-semialdehyde hydrolase	2
2-methoxy-6-polyprenyl-1,4-benzoquinol methylase	2
3-dehydroquinate synthase	2
3-deoxy-manno-octulosonate cytidylyltransferase	2
3-oxoacyl-[acyl-carrier-protein] reductase	2
3-phosphoshikimate 1-carboxyvinyltransferase	2
5-oxoprolinase (ATP-hydrolyzing)	2
6-hydroxynicotinate 3-monooxygenase	2
7-hydroxymethyl chlorophyll a reductase	2
Acetate--CoA ligase	2
Acetylglutamate kinase	2
Acetylornithine deacetylase	2
Acylglycerone-phosphate reductase	2
Acylphosphatase	2
Acylpyruvate hydrolase	2
Adenosylmethionine--8-amino-7-oxononanoate transaminase	2
Aldose 1-epimerase	2
Allantoinase	2
Alpha,alpha-trehalase	2
Alpha-1,6-mannosyl-glycoprotein 2-beta-N-acetylglucosaminyltransferase	2
Alpha-amyrin synthase	2
Alpha-N-acetylglucosaminidase	2
AMP deaminase	2
Apyrase	2
Argininosuccinate lyase	2
Aspartate-semialdehyde dehydrogenase	2
Beta-amyrin synthase	2
Beta-aspartyl-peptidase	2
Beta-ketoacyl-[acyl-carrier-protein] synthase III	2
Biotin synthase	2
Bis(5'-adenosyl)-triphosphatase	2
Butyrate--CoA ligase	2
Carboxypeptidase D	2
Cathepsin H	2
CCA tRNA nucleotidyltransferase	2
Ceramide kinase	2
Choline monooxygenase	2
Choloyl-CoA hydrolase	2
Chorismate synthase	2
Cyclic pyranopterin phosphate synthase	2
Diaminopimelate decarboxylase	2
Dihydrolipoyllysine-residue acetyltransferase	2
Dihydroorotase	2
Dihydroorotate dehydrogenase (quinone)	2
Dolichyl-P-Man:Man(5)GlcNAc(2)-PP-dolichol alpha-1,3-mannosyltransferase	2
Dolichyl-P-Man:Man(6)GlcNAc(2)-PP-dolichol alpha-1,2-mannosyltransferase	2
Dolichyl-P-Man:Man(8)GlcNAc(2)-PP-dolichol alpha-1,2-mannosyltransferase	2
Endo-1,4-beta-xylanase	2
Enoyl-[acyl-carrier-protein] reductase (NADH)	2
Feruloyl esterase	2
Fumarylacetoacetase	2
Galactokinase	2
Galactoside 2-alpha-L-fucosyltransferase	2
Galacturonokinase	2
Gamma-glutamyltransferase	2
GDP-Man:Man(3)GlcNAc(2)-PP-dolichol alpha-1,2-mannosyltransferase	2
Glucosamine-phosphate N-acetyltransferase	2
glucosyltransferase	2
Glucuronokinase	2
Glutamate decarboxylase	2
Glutathione hydrolase	2
Glyceraldehyde-3-phosphate dehydrogenase (NADP(+)) (phosphorylating)	2
Glycerol-3-phosphate dehydrogenase	2
Glycerol-3-phosphate dehydrogenase (NAD(P)(+))	2
Glycoprotein 2-beta-D-xylosyltransferase	2
Guanine deaminase	2
Haloalkane dehalogenase	2
Heme-transporting ATPase	2
Heparan-alpha-glucosaminide N-acetyltransferase	2
Hyoscyamine (6S)-dioxygenase	2
IMP cyclohydrolase	2
Indole-3-glycerol-phosphate lyase	2
Inositol 4-methyltransferase	2
Inositol-pentakisphosphate 2-kinase	2
Isoleucine--tRNA ligase	2
Ketol-acid reductoisomerase	2
L-allo-threonine aldolase	2
Lanosterol synthase	2
L-galactonolactone dehydrogenase	2
L-galactose 1-phosphate phosphatase	2
Lipid-A-disaccharide synthase	2
Lipoyl(octanoyl) transferase	2
L-serine-phosphatidylethanolamine phosphatidyltransferase	2
Lycopene beta-cyclase	2
Malate dehydrogenase (decarboxylating)	2
Malonyl-CoA decarboxylase	2
Methylmalonate-semialdehyde dehydrogenase (acylating)	2
mRNA (2'-O-methyladenosine-N(6)-)-methyltransferase	2
Multiple inositol-polyphosphate phosphatase	2
N-acetyl-gamma-glutamyl-phosphate reductase	2
N-acetylglucosamine kinase	2
Nicotinamide-nucleotide adenylyltransferase	2
Nicotinate-nucleotide adenylyltransferase	2
Nicotinate-nucleotide diphosphorylase (carboxylating)	2
Nucleotide diphosphatase	2
Omega-amidase	2
Pantoate--beta-alanine ligase	2
Phenylalanine N-monooxygenase	2
Phosphatidylinositol-3,4,5-trisphosphate 3-phosphatase	2
Phosphodiesterase I	2
Phosphoglycerate mutase (2,3-diphosphoglycerate-dependent)	2
Phosphoribosylaminoimidazolecarboxamide formyltransferase	2
Phosphoribosylformylglycinamidine cyclo-ligase	2
Phytochromobilin:ferredoxin oxidoreductase	2
Polynucleotide 3'-phosphatase	2
Polynucleotide 5'-hydroxyl-kinase	2
Precorrin-2 dehydrogenase	2
Proline--tRNA ligase	2
Prostaglandin-E synthase	2
Protein N-terminal methyltransferase	2
Pyridoxal kinase	2
Red chlorophyll catabolite reductase	2
Reticuline oxidase	2
Riboflavin kinase	2
Riboflavin synthase	2
rRNA N-glycosylase	2
S-(hydroxymethyl)glutathione dehydrogenase	2
Selenocysteine Se-methyltransferase	2
Serine--glyoxylate transaminase	2
Serine--pyruvate transaminase	2
Sinapoylglucose--malate O-sinapoyltransferase	2
Sinapoylglucose--sinapoylglucose O-sinapoyltransferase	2
Succinyldiaminopimelate transaminase	2
Sulfite oxidase	2
Thiamine-phosphate diphosphorylase	2
Thiocyanate methyltransferase	2
tRNA (adenine(58)-N(1))-methyltransferase	2
tRNA (cytidine(34)-2'-O)-methyltransferase	2
tRNA(His) guanylyltransferase	2
UDP-glucose 4-epimerase	2
UDP-glucose--hexose-1-phosphate uridylyltransferase	2
UDP-N-acetylmuramoyl-L-alanyl-D-glutamate--2,6-diaminopimelate ligase	2
Uroporphyrinogen-III C-methyltransferase	2
Uroporphyrinogen-III synthase	2
Xanthoxin dehydrogenase	2
(+)-alpha-barbatene synthase	1
(KDO)-lipid IV(A) 3-deoxy-D-manno-octulosonic acid transferase	1
(S)-coclaurine-N-methyltransferase	1
(S)-norcoclaurine synthase	1
[Fructose-bisphosphate aldolase]-lysine N-methyltransferase	1
1,4-dihydroxy-2-naphthoate polyprenyltransferase	1
10-deacetylbaccatin III 10-O-acetyltransferase	1
15-hydroxyprostaglandin dehydrogenase (NADP(+))	1
16S rRNA (adenine(1518)-N(6)/adenine(1519)-N(6))-dimethyltransferase	1
16S rRNA (cytidine(1409)-2'-O)-methyltransferase	1
16S rRNA (cytosine(1402)-N(4))-methyltransferase	1
16S rRNA (uracil(1498)-N(3))-methyltransferase	1
1-acylglycerophosphoserine O-acyltransferase	1
23S rRNA (cytidine(1920)-2'-O)-methyltransferase	1
23S rRNA (guanosine(2251)-2'-O)-methyltransferase	1
2-C-methyl-D-erythritol 2,4-cyclodiphosphate synthase	1
2-dehydro-3-deoxyglucarate aldolase	1
2-hydroxyglutarate dehydrogenase	1
2'-phosphotransferase	1
2-polyprenyl-6-hydroxyphenol methylase	1
3-dehydroquinate synthase II	1
3-demethylubiquinol 3-O-methyltransferase	1
3-hydroxyisobutyrate dehydrogenase	1
3-hydroxypropionyl-CoA dehydratase	1
3-methyl-2-oxobutanoate hydroxymethyltransferase	1
3-oxo-5-alpha-steroid 4-dehydrogenase (NADP(+))	1
5-amino-6-(5-phosphoribosylamino)uracil reductase	1
5-formyltetrahydrofolate cyclo-ligase	1
7-methylxanthosine synthase	1
8-oxo-dGTP diphosphatase	1
Acetylornithine transaminase	1
Acyl-[acyl-carrier-protein]--UDP-N-acetylglucosamine O-acyltransferase	1
Adenylate dimethylallyltransferase (ADP/ATP-dependent)	1
Adenylosuccinate lyase	1
ADP-sugar diphosphatase	1
Aldose-6-phosphate reductase (NADPH)	1
All-trans-nonaprenyl-diphosphate synthase (geranyl-diphosphate specific)	1
Alpha-seco-amyrin synthase	1
Anthocyanin 5-O-glucoside 6'''-O-malonyltransferase	1
Arginine--tRNA ligase	1
Asparagine synthase (glutamine-hydrolyzing)	1
Baruol synthase	1
Benzaldehyde dehydrogenase (NAD(+))	1
Beta-chamigrene synthase	1
Beta-D-glucopyranosyl abscisate beta-glucosidase	1
Beta-lactamase	1
Beta-seco-amyrin synthase	1
Caffeine synthase	1
Camelliol C synthase	1
CDP-diacylglycerol--glycerol-3-phosphate 3-phosphatidyltransferase	1
CDP-glycerol diphosphatase	1
cGMP-dependent protein kinase	1
Cu(+) exporting ATPase	1
Cyanase	1
Cycloeucalenol cycloisomerase	1
Cyclopentanol dehydrogenase	1
D-amino-acid dehydrogenase	1
D-arabinose 1-dehydrogenase (NAD(+))	1
dCMP deaminase	1
Demethylmenaquinone methyltransferase	1
Dephospho-CoA kinase	1
Diaminohydroxyphosphoribosylaminopyrimidine deaminase	1
Dihydropteroate synthase	1
Dihydropyrimidine dehydrogenase (NADP(+))	1
Dipeptidyl-peptidase IV	1
Diphosphoinositol-polyphosphate diphosphatase	1
DNA oxidative demethylase	1
DNA-3-methyladenine glycosylase I	1
DNA-3-methyladenine glycosylase II	1
Dolichol kinase	1
Dolichyldiphosphatase	1
Dolichyl-phosphate beta-D-mannosyltransferase	1
dTMP kinase	1
Electron-transferring-flavoprotein dehydrogenase	1
Endo-1,3(4)-beta-glucanase	1
Endopeptidase La	1
Estrone sulfotransferase	1
Exo-poly-alpha-galacturonosidase	1
Ferredoxin:thioredoxin reductase	1
Gluconokinase	1
Glucuronosyltransferase	1
Glutathione dehydrogenase (ascorbate)	1
Glycerol kinase	1
Glycogenin glucosyltransferase	1
Glycoprotein 3-alpha-L-fucosyltransferase	1
Heme oxygenase (biliverdin-producing)	1
Hydroxymethylglutaryl-CoA synthase	1
Hydroxymethylpyrimidine kinase	1
Hypoxanthine phosphoribosyltransferase	1
Inositol 2-dehydrogenase	1
Isochorismatase	1
Lactosylceramide 4-alpha-galactosyltransferase	1
Lathosterol oxidase	1
Leishmanolysin	1
Leukotriene-C(4) hydrolase	1
Licodione synthase	1
L-idonate 5-dehydrogenase (NAD(+))	1
Lipid IV(A) 3-deoxy-D-manno-octulosonic acid transferase	1
Long-chain-fatty-acid--[acyl-carrier-protein] ligase	1
Lupan-3-beta,20-diol synthase	1
L-xylulose reductase	1
Lysophospholipase	1
Magnesium protoporphyrin IX methyltransferase	1
Mannitol 2-dehydrogenase (NADP(+))	1
Methionine gamma-lyase	1
Methylglutaconyl-CoA hydratase	1
methyltransferase	1
Mevalonate kinase	1
Mn(2+)-dependent ADP-ribose/CDP-alcohol diphosphatase	1
Molybdopterin synthase	1
Momilactone-A synthase	1
N-acetylglucosaminyldiphosphodolichol N-acetylglucosaminyltransferase	1
NAD(P)H oxidase (H(2)O(2)-forming)	1
NADH dehydrogenase (quinone)	1
NADPH:quinone reductase	1
NADP-retinol dehydrogenase	1
Nardilysin	1
NDP-glucose--starch glucosyltransferase	1
Neurolysin	1
N-hydroxythioamide S-beta-glucosyltransferase	1
Nitronate monooxygenase	1
Nucleoside-triphosphate diphosphatase	1
Peptide-O-fucosyltransferase	1
Phosphatidylglycerophosphatase	1
Phosphatidylinositol-3-phosphatase	1
Phospholipase A(1)	1
Phospholipase A(2)	1
Phosphomethylpyrimidine kinase	1
Phosphomevalonate kinase	1
Phosphopantothenate--cysteine ligase	1
Phosphopantothenoylcysteine decarboxylase	1
Phosphoribosylaminoimidazolesuccinocarboxamide synthase	1
Phosphoribosylanthranilate isomerase	1
Phosphoribosylglycinamide formyltransferase	1
Phosphoserine phosphatase	1
Plastoquinol--plastocyanin reductase	1
Polyprenyldihydroxybenzoate methyltransferase	1
Primary-amine oxidase	1
Propanoyl-CoA C-acyltransferase	1
Prostaglandin-E(2) 9-reductase	1
Protein geranylgeranyltransferase type II	1
Protein phosphatase methylesterase-1	1
Protein-S-isoprenylcysteine O-methyltransferase	1
Pyridoxal 5'-phosphate synthase	1
Pyrroline-5-carboxylate reductase	1
Quinolinate synthase	1
Ribokinase	1
Ribulose-bisphosphate carboxylase	1
Ribulose-phosphate 3-epimerase	1
RNA uridylyltransferase	1
Saccharopine dehydrogenase (NAD(+), L-glutamate-forming)	1
Saccharopine dehydrogenase (NADP(+), L-lysine-forming)	1
Separase	1
S-methyl-5-thioribose-1-phosphate isomerase	1
Tagatose-bisphosphate aldolase	1
Tetraacyldisaccharide 4'-kinase	1
Thermospermine synthase	1
Thimet oligopeptidase	1
Thiol S-methyltransferase	1
Thujopsene synthase	1
Thymidine kinase	1
Tocopherol O-methyltransferase	1
Transaldolase	1
Tricin synthase	1
tRNA (cytosine(38)-C(5))-methyltransferase	1
tRNA (guanine(9)-N(1))-methyltransferase	1
tRNA (guanosine(18)-2'-O)-methyltransferase	1
tRNA pseudouridine(13) synthase	1
tRNA pseudouridine(55) synthase	1
tRNA-intron endonuclease	1
Tropinone reductase I	1
Tryptophan 2-monooxygenase	1
Tryptophan N-monooxygenase	1
Tryptophan--tRNA ligase	1
Tyramine N-feruloyltransferase	1
